# Supplementary material for: An iron-based molecular cathode for alkaline electrocatalytic hydrogen evolution
Source: RSC Adv. 2026 Apr 20;16(22):20427–32. doi: 10.1039/d5ra09721e (PMC13093890; doi:10.1039/d5ra09721e)
Supplement: RA-016-D5RA09721E-s002 [file RA-016-D5RA09721E-s002.cif]

# Supplementary Information (SI) for RSC Advances.
# This journal is © The Royal Society of Chemistry 2026

####################################################################### 
# 
# This file contains crystal structure data downloaded from the 
# Cambridge Structural Database (CSD) hosted by the Cambridge 
# Crystallographic Data Centre (CCDC).
# 
# Full information about CCDC data access policies and citation 
# guidelines are available at http://www.ccdc.cam.ac.uk/access/V1 
# 
# Audit and citation data items may have been added by the CCDC. 
# Please retain this information to preserve the provenance of 
# this file and to allow appropriate attribution of the data. 
# 
#######################################################################

data_1
_database_code_depnum_ccdc_archive 'CCDC 2506039'
loop_
_audit_author_name
_audit_author_address
'Bhupendra P. Mali'
;Department of Chemistry, Ashoka University, Sonipat
India
;
_audit_update_record             
;
2026-01-30 deposited with the CCDC.	2026-03-31 downloaded from the CCDC.
;
_audit_creation_date             2026-01-30
_audit_creation_method           
;
Olex2 1.5
(compiled 2025.07.13 svn.rb7424aed for OlexSys, GUI svn.r7314)
;
_shelx_SHELXL_version_number     2019/3
_chemical_name_common            ?
_chemical_name_systematic        ?
_chemical_formula_moiety         
'2(C14 H4 Cl2 Fe N2 O8), 2(C13 H10 N), 1.4[CH4O]'
_chemical_formula_sum            'C55.40 H33.60 Cl4 Fe2 N6 O17.40'
_chemical_formula_weight         1315.18
_chemical_melting_point          ?
loop_
_atom_type_symbol
_atom_type_description
_atom_type_scat_dispersion_real
_atom_type_scat_dispersion_imag
_atom_type_scat_source
C C 0.0033 0.0016 'International Tables Vol C Tables 4.2.6.8 and 6.1.1.4'
H H 0.0000 0.0000 'International Tables Vol C Tables 4.2.6.8 and 6.1.1.4'
Cl Cl 0.1484 0.1585 'International Tables Vol C Tables 4.2.6.8 and 6.1.1.4'
Fe Fe 0.3463 0.8444 'International Tables Vol C Tables 4.2.6.8 and 6.1.1.4'
N N 0.0061 0.0033 'International Tables Vol C Tables 4.2.6.8 and 6.1.1.4'
O O 0.0106 0.0060 'International Tables Vol C Tables 4.2.6.8 and 6.1.1.4'

_shelx_space_group_comment       
;
The symmetry employed for this shelxl refinement is uniquely defined
by the following loop, which should always be used as a source of
symmetry information in preference to the above space-group names.
They are only intended as comments.
;
_space_group_crystal_system      triclinic
_space_group_IT_number           2
_space_group_name_H-M_alt        'P -1'
_space_group_name_Hall           '-P 1'
loop_
_space_group_symop_operation_xyz
'x, y, z'
'-x, -y, -z'

_cell_length_a                   7.8856(4)
_cell_length_b                   12.9940(5)
_cell_length_c                   14.5983(7)
_cell_angle_alpha                64.423(4)
_cell_angle_beta                 75.382(4)
_cell_angle_gamma                87.511(4)
_cell_volume                     1301.88(11)
_cell_formula_units_Z            1
_cell_measurement_reflns_used    9850
_cell_measurement_temperature    293(2)
_cell_measurement_theta_max      28.9050
_cell_measurement_theta_min      2.6740
_shelx_estimated_absorpt_T_max   0.849
_shelx_estimated_absorpt_T_min   0.785
_exptl_absorpt_coefficient_mu    0.847
_exptl_absorpt_correction_T_max  1.00000
_exptl_absorpt_correction_T_min  0.43806
_exptl_absorpt_correction_type   multi-scan
_exptl_absorpt_process_details   
;
CrysAlisPro 1.171.42.49 (Rigaku Oxford Diffraction, 2022)
Empirical absorption correction using spherical harmonics,
implemented in SCALE3 ABSPACK scaling algorithm.
;
_exptl_absorpt_special_details   ?
_exptl_crystal_colour            orange
_exptl_crystal_colour_primary    orange
_exptl_crystal_density_diffrn    1.678
_exptl_crystal_density_meas      ?
_exptl_crystal_density_method    ?
_exptl_crystal_description       block
_exptl_crystal_F_000             667
_exptl_crystal_size_max          0.3
_exptl_crystal_size_mid          0.25
_exptl_crystal_size_min          0.2
_exptl_transmission_factor_max   ?
_exptl_transmission_factor_min   ?
_diffrn_reflns_av_R_equivalents  0.0372
_diffrn_reflns_av_unetI/netI     0.0437
_diffrn_reflns_Laue_measured_fraction_full 0.993
_diffrn_reflns_Laue_measured_fraction_max 0.784
_diffrn_reflns_limit_h_max       10
_diffrn_reflns_limit_h_min       -10
_diffrn_reflns_limit_k_max       17
_diffrn_reflns_limit_k_min       -15
_diffrn_reflns_limit_l_max       19
_diffrn_reflns_limit_l_min       -18
_diffrn_reflns_number            17703
_diffrn_reflns_point_group_measured_fraction_full 0.993
_diffrn_reflns_point_group_measured_fraction_max 0.784
_diffrn_reflns_theta_full        25.242
_diffrn_reflns_theta_max         30.724
_diffrn_reflns_theta_min         2.677
_diffrn_ambient_temperature      293(2)
_diffrn_detector                 'Hybrid Pixel Array Detector'
_diffrn_detector_area_resol_mean 10.0000
_diffrn_detector_type            HyPix
_diffrn_measured_fraction_theta_full 0.993
_diffrn_measured_fraction_theta_max 0.784
_diffrn_measurement_details      
;
List of Runs (angles in degrees, time in seconds):

  # Type    Start    End  Width  t~exp~   \w     \q     \k     \f   Frames
#--------------------------------------------------------------------------
  1  \w    -34.00  41.00   0.50    3.00    --   -4.74  92.00 103.00  150
  2  \w    -22.00  26.00   0.50    3.00    --   -4.74 -99.00 150.00   96
  3  \w    -41.00  26.00   0.50    3.00    --   -4.74 -92.00  -9.00  134
  4  \w      3.00  37.00   0.50    3.00    --    5.84 -99.00 -60.00   68
  5  \w    -66.00  27.00   0.50    3.00    --    5.84 -77.00-180.00  186
  6  \w      7.00  34.00   0.50    3.00    --    5.84  57.00 -30.00   54
  7  \w     53.00  78.00   0.50    3.00    --    5.84  57.00 -30.00   50
  8  \w      2.00  67.00   0.50    3.00    --    5.84  19.00 150.00  130
;
_diffrn_measurement_device       'four-circle diffractometer'
_diffrn_measurement_device_type  
'XtaLAB Synergy, Single source at home/near, HyPix'
_diffrn_measurement_method       '\w scans'
_diffrn_orient_matrix_type       
'CrysAlisPro convention (1999,Acta A55,543-557)'
_diffrn_orient_matrix_UB_11      -0.0530706000
_diffrn_orient_matrix_UB_12      0.0074664000
_diffrn_orient_matrix_UB_13      -0.0347549000
_diffrn_orient_matrix_UB_21      0.0748355000
_diffrn_orient_matrix_UB_22      -0.0023248000
_diffrn_orient_matrix_UB_23      -0.0378796000
_diffrn_orient_matrix_UB_31      -0.0165321000
_diffrn_orient_matrix_UB_32      -0.0601826000
_diffrn_orient_matrix_UB_33      0.0216313000
_diffrn_oxdiff_ac3_digest_hkl    41c9183e17804d662dcc5bafcc2a61d083bf12
_diffrn_radiation_monochromator  mirror
_diffrn_radiation_probe          x-ray
_diffrn_radiation_type           'Mo K\a'
_diffrn_radiation_wavelength     0.71073
_diffrn_source                   'micro-focus sealed X-ray tube'
_diffrn_source_type              'PhotonJet (Mo) X-ray Source'
_reflns_Friedel_coverage         0.000
_reflns_Friedel_fraction_full    .
_reflns_Friedel_fraction_max     .
_reflns_number_gt                4884
_reflns_number_total             6357
_reflns_special_details          
;
 Reflections were merged by SHELXL according to the crystal
 class for the calculation of statistics and refinement.
 
 Structure factors included contributions from the .fab file.
 
 _reflns_Friedel_fraction is defined as the number of unique
 Friedel pairs measured divided by the number that would be
 possible theoretically, ignoring centric projections and
 systematic absences.
;
_reflns_threshold_expression     'I > 2\s(I)'
_computing_cell_refinement       'CrysAlisPro 1.171.42.49 (Rigaku OD, 2022)'
_computing_data_collection       'CrysAlisPro 1.171.42.49 (Rigaku OD, 2022)'
_computing_data_reduction        'CrysAlisPro 1.171.42.49 (Rigaku OD, 2022)'
_computing_molecular_graphics    'Olex2 1.5 (Dolomanov et al., 2009)'
_computing_publication_material  'Olex2 1.5 (Dolomanov et al., 2009)'
_computing_structure_refinement  'XL  (Sheldrick, 2008)'
_computing_structure_solution    'SHELXT 2018/2 (Sheldrick, 2018)'
_refine_diff_density_max         0.670
_refine_diff_density_min         -0.824
_refine_diff_density_rms         0.103
_refine_ls_extinction_coef       .
_refine_ls_extinction_method     none
_refine_ls_goodness_of_fit_ref   1.138
_refine_ls_hydrogen_treatment    constr
_refine_ls_matrix_type           full
_refine_ls_number_parameters     379
_refine_ls_number_reflns         6357
_refine_ls_number_restraints     0
_refine_ls_R_factor_all          0.1165
_refine_ls_R_factor_gt           0.0984
_refine_ls_restrained_S_all      1.138
_refine_ls_shift/su_max          0.001
_refine_ls_shift/su_mean         0.000
_refine_ls_structure_factor_coef Fsqd
_refine_ls_weighting_details     
'w=1/[\s^2^(Fo^2^)+(0.0845P)^2^+5.6089P] where P=(Fo^2^+2Fc^2^)/3'
_refine_ls_weighting_scheme      calc
_refine_ls_wR_factor_gt          0.2636
_refine_ls_wR_factor_ref         0.2726
_refine_special_details          ?
_olex2_refinement_description    
;
1. Fixed Uiso
 At 1.2 times of:
  All C(H) groups, All N(H) groups
2. Others
 Fixed Sof: Cl27(0.8) Cl28(0.2)
3.a Aromatic/amide H refined with riding coordinates:
 C19(H19), C6(H6), N29(H29), C17(H17), C4(H4), C31(H31), C41(H41), C38(H38),
 C36(H36), C34(H34), C33(H33), C40(H40), C32(H32), C39(H39)
;
_atom_sites_solution_hydrogens   geom
_atom_sites_solution_primary     ?
_atom_sites_solution_secondary   ?
loop_
_atom_site_label
_atom_site_type_symbol
_atom_site_fract_x
_atom_site_fract_y
_atom_site_fract_z
_atom_site_U_iso_or_equiv
_atom_site_adp_type
_atom_site_occupancy
_atom_site_site_symmetry_order
_atom_site_calc_flag
_atom_site_refinement_flags_posn
_atom_site_refinement_flags_adp
_atom_site_refinement_flags_occupancy
_atom_site_disorder_assembly
_atom_site_disorder_group
Fe1 Fe 0.56297(12) 0.29845(8) 0.37630(7) 0.0469(3) Uani 1 1 d . . . . .
Cl11 Cl 0.9724(4) 0.7330(2) 0.3484(2) 0.1036(9) Uani 1 1 d . . . . .
O10 O 0.5425(6) 0.2629(3) 0.5287(3) 0.0475(9) Uani 1 1 d . . . . .
O23 O 0.7133(5) 0.1679(4) 0.3786(4) 0.0523(10) Uani 1 1 d . . . . .
N2 N 0.6977(5) 0.4348(4) 0.3676(3) 0.0350(9) Uani 1 1 d . . . . .
Cl27 Cl 0.0780(17) -0.0504(14) 0.3626(12) 0.332(7) Uani 0.8 1 d . . P A 2
N15 N 0.3992(6) 0.1826(4) 0.3729(4) 0.0427(10) Uani 1 1 d . . . . .
O9 O 0.5871(7) 0.3295(4) 0.6386(3) 0.0618(12) Uani 1 1 d . . . . .
O22 O 0.7373(6) 0.0026(4) 0.3652(4) 0.0575(11) Uani 1 1 d . . . . .
O26 O 0.3332(6) 0.3701(4) 0.3774(4) 0.0615(13) Uani 1 1 d . . . . .
O14 O 0.6670(9) 0.3909(5) 0.2217(4) 0.0755(16) Uani 1 1 d . . . . .
C7 C 0.7024(7) 0.4399(5) 0.4564(4) 0.0371(11) Uani 1 1 d . . . . .
C20 C 0.4632(7) 0.0880(4) 0.3688(4) 0.0359(10) Uani 1 1 d . . . . .
C8 C 0.6023(7) 0.3352(5) 0.5515(4) 0.0399(11) Uani 1 1 d . . . . .
C19 C 0.3571(7) 0.0088(5) 0.3649(4) 0.0417(12) Uani 1 1 d . . . . .
H19 H 0.399742 -0.058139 0.362697 0.050 Uiso 1 1 calc R U . . .
C21 C 0.6538(7) 0.0827(5) 0.3707(4) 0.0416(12) Uani 1 1 d . . . . .
O25 O 0.0557(8) 0.3577(6) 0.3724(7) 0.111(3) Uani 1 1 d . . . B 1
C18 C 0.1841(8) 0.0334(5) 0.3645(5) 0.0448(12) Uani 1 1 d . . . . .
C6 C 0.7878(8) 0.5302(5) 0.4545(5) 0.0443(12) Uani 1 1 d . . . . .
H6 H 0.790985 0.533488 0.516441 0.053 Uiso 1 1 calc R U . . .
C16 C 0.2362(8) 0.2059(5) 0.3727(5) 0.0448(13) Uani 1 1 d . . . . .
N29 N 0.4643(9) 0.2212(6) 0.8469(5) 0.0698(18) Uani 1 1 d . . . . .
H29 H 0.494362 0.251417 0.779334 0.084 Uiso 1 1 calc R U . . .
C3 C 0.7777(9) 0.5157(5) 0.2738(5) 0.0489(14) Uani 1 1 d . . . . .
C5 C 0.8689(9) 0.6160(5) 0.3580(6) 0.0542(15) Uani 1 1 d . . . . .
C17 C 0.1196(7) 0.1330(5) 0.3697(5) 0.0466(13) Uani 1 1 d . . . . .
H17 H 0.003145 0.149154 0.371047 0.056 Uiso 1 1 calc R U . . .
C4 C 0.8655(8) 0.6100(5) 0.2649(5) 0.0531(15) Uani 1 1 d . . . . .
H4 H 0.920766 0.667710 0.199495 0.064 Uiso 1 1 calc R U . . .
O13 O 0.8160(11) 0.5541(7) 0.0967(4) 0.112(3) Uani 1 1 d . . . . .
C24 C 0.1975(9) 0.3199(7) 0.3751(7) 0.0637(19) Uani 1 1 d . . . . .
C12 C 0.7556(12) 0.4875(8) 0.1873(5) 0.071(2) Uani 1 1 d . . . . .
C30 C 0.3650(10) 0.1218(7) 0.8970(6) 0.069(2) Uani 1 1 d . . . . .
C42 C 0.5226(12) 0.2792(8) 0.8949(6) 0.073(2) Uani 1 1 d . . . . .
C31 C 0.3148(11) 0.0693(8) 0.8403(6) 0.080(3) Uani 1 1 d . . . . .
H31 H 0.346114 0.105392 0.767151 0.095 Uiso 1 1 calc R U . . .
C41 C 0.6303(14) 0.3784(9) 0.8361(7) 0.086(3) Uani 1 1 d . . . . .
H41 H 0.664081 0.408642 0.763121 0.103 Uiso 1 1 calc R U . . .
C35 C 0.3123(12) 0.0711(9) 1.0098(6) 0.091(3) Uani 1 1 d . . . . .
C37 C 0.4637(16) 0.2298(11) 1.0071(7) 0.102(4) Uani 1 1 d . . . . .
C38 C 0.528(2) 0.2915(15) 1.0549(9) 0.141(8) Uani 1 1 d . . . . .
H38 H 0.499317 0.262158 1.127850 0.169 Uiso 1 1 calc R U . . .
C36 C 0.3641(16) 0.1289(13) 1.0598(7) 0.118(5) Uani 1 1 d . . . . .
H36 H 0.328991 0.097179 1.132835 0.142 Uiso 1 1 calc R U . . .
C34 C 0.2088(15) -0.0407(12) 1.0596(8) 0.128(6) Uani 1 1 d . . . . .
H34 H 0.172626 -0.078886 1.132597 0.153 Uiso 1 1 calc R U . . .
C33 C 0.1662(16) -0.0881(13) 1.0033(11) 0.125(5) Uani 1 1 d . . . . .
H33 H 0.099598 -0.157862 1.037557 0.150 Uiso 1 1 calc R U . . .
C40 C 0.6875(16) 0.4321(10) 0.8875(8) 0.098(3) Uani 1 1 d . . . . .
H40 H 0.764966 0.497251 0.850241 0.117 Uiso 1 1 calc R U . . .
C32 C 0.2205(12) -0.0343(9) 0.8921(9) 0.102(4) Uani 1 1 d . . . . .
H32 H 0.191636 -0.069793 0.854148 0.123 Uiso 1 1 calc R U . . .
C39 C 0.625(3) 0.3854(15) 0.9995(12) 0.147(8) Uani 1 1 d . . . . .
H39 H 0.655543 0.425090 1.033561 0.176 Uiso 1 1 calc R U . . .
Cl28 Cl 0.0768(8) -0.0435(6) 0.3577(6) 0.0377(14) Uani 0.2 1 d . . P A 1

loop_
_atom_site_aniso_label
_atom_site_aniso_U_11
_atom_site_aniso_U_22
_atom_site_aniso_U_33
_atom_site_aniso_U_23
_atom_site_aniso_U_13
_atom_site_aniso_U_12
Fe1 0.0500(5) 0.0489(5) 0.0612(6) -0.0367(4) -0.0239(4) 0.0074(4)
Cl11 0.0968(18) 0.0738(14) 0.132(2) -0.0378(14) -0.0220(15) -0.0312(13)
O10 0.051(2) 0.043(2) 0.049(2) -0.0212(18) -0.0101(18) -0.0048(18)
O23 0.042(2) 0.055(2) 0.076(3) -0.039(2) -0.024(2) 0.0106(19)
N2 0.032(2) 0.039(2) 0.034(2) -0.0180(18) -0.0040(16) 0.0004(17)
Cl27 0.249(12) 0.44(2) 0.325(16) -0.189(15) -0.058(11) -0.034(13)
N15 0.044(3) 0.043(2) 0.054(3) -0.030(2) -0.020(2) 0.011(2)
O9 0.073(3) 0.073(3) 0.035(2) -0.022(2) -0.007(2) -0.008(2)
O22 0.045(2) 0.054(3) 0.082(3) -0.038(2) -0.018(2) 0.014(2)
O26 0.057(3) 0.060(3) 0.105(4) -0.061(3) -0.039(3) 0.020(2)
O14 0.119(5) 0.076(4) 0.052(3) -0.040(3) -0.035(3) 0.017(3)
C7 0.033(2) 0.042(3) 0.043(3) -0.025(2) -0.009(2) 0.006(2)
C20 0.037(3) 0.038(3) 0.035(2) -0.018(2) -0.007(2) 0.003(2)
C8 0.038(3) 0.038(3) 0.040(3) -0.015(2) -0.007(2) -0.003(2)
C19 0.044(3) 0.036(3) 0.045(3) -0.021(2) -0.003(2) -0.001(2)
C21 0.038(3) 0.046(3) 0.046(3) -0.025(2) -0.010(2) 0.007(2)
O25 0.063(4) 0.116(5) 0.218(8) -0.123(6) -0.060(5) 0.048(4)
C18 0.040(3) 0.049(3) 0.049(3) -0.027(3) -0.006(2) -0.008(2)
C6 0.043(3) 0.043(3) 0.053(3) -0.027(3) -0.011(2) -0.003(2)
C16 0.040(3) 0.050(3) 0.059(3) -0.035(3) -0.017(3) 0.011(2)
N29 0.078(4) 0.081(4) 0.042(3) -0.021(3) -0.015(3) 0.036(4)
C3 0.057(4) 0.048(3) 0.039(3) -0.018(3) -0.010(3) 0.011(3)
C5 0.048(3) 0.039(3) 0.072(4) -0.025(3) -0.006(3) -0.004(3)
C17 0.035(3) 0.052(3) 0.062(4) -0.033(3) -0.012(3) 0.001(2)
C4 0.051(3) 0.043(3) 0.048(3) -0.009(3) -0.001(3) -0.007(3)
O13 0.159(7) 0.113(5) 0.040(3) -0.018(3) -0.014(4) 0.005(5)
C24 0.051(4) 0.073(5) 0.095(5) -0.058(4) -0.030(4) 0.025(3)
C12 0.086(5) 0.090(6) 0.040(3) -0.033(4) -0.019(3) 0.031(5)
C30 0.064(4) 0.079(5) 0.049(4) -0.019(4) -0.009(3) 0.032(4)
C42 0.087(6) 0.098(6) 0.046(4) -0.040(4) -0.030(4) 0.057(5)
C31 0.073(5) 0.085(6) 0.053(4) -0.017(4) 0.003(4) 0.028(4)
C41 0.116(8) 0.097(7) 0.070(5) -0.050(5) -0.050(5) 0.046(6)
C35 0.075(5) 0.114(7) 0.045(4) -0.009(5) 0.000(4) 0.050(5)
C37 0.124(8) 0.136(9) 0.045(4) -0.040(5) -0.032(5) 0.083(8)
C38 0.200(17) 0.199(15) 0.070(7) -0.087(9) -0.080(9) 0.142(15)
C36 0.130(9) 0.169(12) 0.034(4) -0.033(6) -0.022(5) 0.100(9)
C34 0.081(7) 0.143(11) 0.060(6) 0.021(6) 0.018(5) 0.059(8)
C33 0.077(7) 0.127(10) 0.096(9) -0.001(8) 0.012(6) 0.031(7)
C40 0.131(9) 0.106(7) 0.095(7) -0.066(6) -0.061(6) 0.049(7)
C32 0.058(5) 0.096(7) 0.105(8) -0.013(6) -0.002(5) 0.023(5)
C39 0.226(19) 0.185(15) 0.118(11) -0.116(11) -0.123(13) 0.140(15)
Cl28 0.016(2) 0.048(3) 0.056(4) -0.029(3) -0.005(2) -0.009(2)

_geom_special_details            
;
 All esds (except the esd in the dihedral angle between two l.s. planes)
 are estimated using the full covariance matrix.  The cell esds are taken
 into account individually in the estimation of esds in distances, angles
 and torsion angles; correlations between esds in cell parameters are only
 used when they are defined by crystal symmetry.  An approximate (isotropic)
 treatment of cell esds is used for estimating esds involving l.s. planes.
;
loop_
_geom_bond_atom_site_label_1
_geom_bond_atom_site_label_2
_geom_bond_distance
_geom_bond_site_symmetry_2
_geom_bond_publ_flag
Fe1 O10 2.032(4) . ?
Fe1 O23 2.020(4) . ?
Fe1 N2 2.046(4) . ?
Fe1 N15 2.050(5) . ?
Fe1 O26 2.001(4) . ?
Fe1 O14 2.005(6) . ?
Cl11 C5 1.693(6) . ?
O10 C8 1.266(7) . ?
O23 C21 1.282(7) . ?
N2 C7 1.336(6) . ?
N2 C3 1.326(7) . ?
Cl27 C18 1.416(14) . ?
N15 C20 1.329(7) . ?
N15 C16 1.308(7) . ?
O9 C8 1.216(7) . ?
O22 C21 1.229(7) . ?
O26 C24 1.292(8) . ?
O14 C12 1.293(11) . ?
C7 C8 1.520(8) . ?
C7 C6 1.364(7) . ?
C20 C19 1.382(7) . ?
C20 C21 1.508(7) . ?
C19 H19 0.9300 . ?
C19 C18 1.388(8) . ?
O25 C24 1.204(8) . ?
C18 C17 1.396(8) . ?
C18 Cl28 1.387(8) . ?
C6 H6 0.9300 . ?
C6 C5 1.375(9) . ?
C16 C17 1.370(8) . ?
C16 C24 1.513(8) . ?
N29 H29 0.8600 . ?
N29 C30 1.341(11) . ?
N29 C42 1.385(11) . ?
C3 C4 1.374(9) . ?
C3 C12 1.508(9) . ?
C5 C4 1.401(10) . ?
C17 H17 0.9300 . ?
C4 H4 0.9300 . ?
O13 C12 1.206(10) . ?
C30 C31 1.408(13) . ?
C30 C35 1.436(10) . ?
C42 C41 1.375(14) . ?
C42 C37 1.430(11) . ?
C31 H31 0.9300 . ?
C31 C32 1.364(14) . ?
C41 H41 0.9300 . ?
C41 C40 1.380(13) . ?
C35 C36 1.383(18) . ?
C35 C34 1.482(19) . ?
C37 C38 1.45(2) . ?
C37 C36 1.357(19) . ?
C38 H38 0.9300 . ?
C38 C39 1.28(2) . ?
C36 H36 0.9300 . ?
C34 H34 0.9300 . ?
C34 C33 1.33(2) . ?
C33 H33 0.9300 . ?
C33 C32 1.415(16) . ?
C40 H40 0.9300 . ?
C40 C39 1.430(18) . ?
C32 H32 0.9300 . ?
C39 H39 0.9300 . ?

loop_
_geom_angle_atom_site_label_1
_geom_angle_atom_site_label_2
_geom_angle_atom_site_label_3
_geom_angle
_geom_angle_site_symmetry_1
_geom_angle_site_symmetry_3
_geom_angle_publ_flag
O10 Fe1 N2 75.75(16) . . ?
O10 Fe1 N15 108.62(18) . . ?
O23 Fe1 O10 94.41(18) . . ?
O23 Fe1 N2 113.49(17) . . ?
O23 Fe1 N15 75.66(17) . . ?
N2 Fe1 N15 169.93(18) . . ?
O26 Fe1 O10 92.81(19) . . ?
O26 Fe1 O23 151.61(18) . . ?
O26 Fe1 N2 94.90(17) . . ?
O26 Fe1 N15 76.02(17) . . ?
O26 Fe1 O14 94.7(2) . . ?
O14 Fe1 O10 151.4(2) . . ?
O14 Fe1 O23 92.0(2) . . ?
O14 Fe1 N2 76.2(2) . . ?
O14 Fe1 N15 100.0(2) . . ?
C8 O10 Fe1 120.4(4) . . ?
C21 O23 Fe1 120.8(3) . . ?
C7 N2 Fe1 119.2(4) . . ?
C3 N2 Fe1 118.9(4) . . ?
C3 N2 C7 121.9(5) . . ?
C20 N15 Fe1 118.9(4) . . ?
C16 N15 Fe1 118.6(4) . . ?
C16 N15 C20 122.5(5) . . ?
C24 O26 Fe1 121.0(4) . . ?
C12 O14 Fe1 120.4(4) . . ?
N2 C7 C8 110.4(4) . . ?
N2 C7 C6 121.3(5) . . ?
C6 C7 C8 128.3(5) . . ?
N15 C20 C19 120.4(5) . . ?
N15 C20 C21 111.3(5) . . ?
C19 C20 C21 128.3(5) . . ?
O10 C8 C7 114.0(5) . . ?
O9 C8 O10 127.5(5) . . ?
O9 C8 C7 118.5(5) . . ?
C20 C19 H19 121.4 . . ?
C20 C19 C18 117.3(5) . . ?
C18 C19 H19 121.4 . . ?
O23 C21 C20 113.2(4) . . ?
O22 C21 O23 125.8(5) . . ?
O22 C21 C20 121.0(5) . . ?
C19 C18 Cl27 115.8(8) . . ?
C19 C18 C17 121.2(5) . . ?
C17 C18 Cl27 122.9(8) . . ?
Cl28 C18 C19 118.1(6) . . ?
Cl28 C18 C17 120.7(6) . . ?
C7 C6 H6 121.1 . . ?
C7 C6 C5 117.7(6) . . ?
C5 C6 H6 121.1 . . ?
N15 C16 C17 121.9(5) . . ?
N15 C16 C24 112.1(5) . . ?
C17 C16 C24 126.0(5) . . ?
C30 N29 H29 117.2 . . ?
C30 N29 C42 125.6(7) . . ?
C42 N29 H29 117.2 . . ?
N2 C3 C4 120.5(6) . . ?
N2 C3 C12 111.1(6) . . ?
C4 C3 C12 128.5(6) . . ?
C6 C5 Cl11 120.8(5) . . ?
C6 C5 C4 120.9(6) . . ?
C4 C5 Cl11 118.2(5) . . ?
C18 C17 H17 121.6 . . ?
C16 C17 C18 116.7(5) . . ?
C16 C17 H17 121.6 . . ?
C3 C4 C5 117.7(6) . . ?
C3 C4 H4 121.2 . . ?
C5 C4 H4 121.2 . . ?
O26 C24 C16 112.2(5) . . ?
O25 C24 O26 125.9(7) . . ?
O25 C24 C16 121.9(7) . . ?
O14 C12 C3 113.4(6) . . ?
O13 C12 O14 126.9(8) . . ?
O13 C12 C3 119.7(9) . . ?
N29 C30 C31 120.9(7) . . ?
N29 C30 C35 117.8(9) . . ?
C31 C30 C35 121.4(9) . . ?
N29 C42 C37 116.0(10) . . ?
C41 C42 N29 120.8(7) . . ?
C41 C42 C37 123.2(10) . . ?
C30 C31 H31 119.9 . . ?
C32 C31 C30 120.3(9) . . ?
C32 C31 H31 119.9 . . ?
C42 C41 H41 120.6 . . ?
C42 C41 C40 118.7(9) . . ?
C40 C41 H41 120.6 . . ?
C30 C35 C34 114.7(11) . . ?
C36 C35 C30 118.0(10) . . ?
C36 C35 C34 127.3(10) . . ?
C42 C37 C38 114.7(13) . . ?
C36 C37 C42 119.7(11) . . ?
C36 C37 C38 125.5(10) . . ?
C37 C38 H38 119.2 . . ?
C39 C38 C37 121.7(12) . . ?
C39 C38 H38 119.2 . . ?
C35 C36 H36 118.5 . . ?
C37 C36 C35 123.0(8) . . ?
C37 C36 H36 118.5 . . ?
C35 C34 H34 119.0 . . ?
C33 C34 C35 122.1(10) . . ?
C33 C34 H34 119.0 . . ?
C34 C33 H33 119.4 . . ?
C34 C33 C32 121.1(14) . . ?
C32 C33 H33 119.4 . . ?
C41 C40 H40 120.8 . . ?
C41 C40 C39 118.5(13) . . ?
C39 C40 H40 120.8 . . ?
C31 C32 C33 120.4(13) . . ?
C31 C32 H32 119.8 . . ?
C33 C32 H32 119.8 . . ?
C38 C39 C40 123.0(14) . . ?
C38 C39 H39 118.5 . . ?
C40 C39 H39 118.5 . . ?

loop_
_geom_torsion_atom_site_label_1
_geom_torsion_atom_site_label_2
_geom_torsion_atom_site_label_3
_geom_torsion_atom_site_label_4
_geom_torsion
_geom_torsion_site_symmetry_1
_geom_torsion_site_symmetry_2
_geom_torsion_site_symmetry_3
_geom_torsion_site_symmetry_4
_geom_torsion_publ_flag
Fe1 O10 C8 O9 173.7(5) . . . . ?
Fe1 O10 C8 C7 -5.9(6) . . . . ?
Fe1 O23 C21 O22 175.6(5) . . . . ?
Fe1 O23 C21 C20 -4.6(7) . . . . ?
Fe1 N2 C7 C8 1.0(5) . . . . ?
Fe1 N2 C7 C6 -178.8(4) . . . . ?
Fe1 N2 C3 C4 178.3(5) . . . . ?
Fe1 N2 C3 C12 -1.6(7) . . . . ?
Fe1 N15 C20 C19 -179.1(4) . . . . ?
Fe1 N15 C20 C21 1.7(6) . . . . ?
Fe1 N15 C16 C17 179.5(5) . . . . ?
Fe1 N15 C16 C24 0.1(7) . . . . ?
Fe1 O26 C24 O25 -177.6(8) . . . . ?
Fe1 O26 C24 C16 0.5(9) . . . . ?
Fe1 O14 C12 C3 3.2(9) . . . . ?
Fe1 O14 C12 O13 -175.4(7) . . . . ?
Cl11 C5 C4 C3 -178.6(5) . . . . ?
N2 C7 C8 O10 3.0(6) . . . . ?
N2 C7 C8 O9 -176.6(5) . . . . ?
N2 C7 C6 C5 0.1(8) . . . . ?
N2 C3 C4 C5 0.8(9) . . . . ?
N2 C3 C12 O14 -1.0(9) . . . . ?
N2 C3 C12 O13 177.8(7) . . . . ?
Cl27 C18 C17 C16 179.0(9) . . . . ?
N15 C20 C19 C18 0.6(8) . . . . ?
N15 C20 C21 O23 1.8(7) . . . . ?
N15 C20 C21 O22 -178.4(5) . . . . ?
N15 C16 C17 C18 -1.3(9) . . . . ?
N15 C16 C24 O26 -0.4(9) . . . . ?
N15 C16 C24 O25 177.9(8) . . . . ?
C7 N2 C3 C4 -1.6(9) . . . . ?
C7 N2 C3 C12 178.5(5) . . . . ?
C7 C6 C5 Cl11 178.1(5) . . . . ?
C7 C6 C5 C4 -0.8(9) . . . . ?
C20 N15 C16 C17 0.9(9) . . . . ?
C20 N15 C16 C24 -178.6(6) . . . . ?
C20 C19 C18 Cl27 -178.8(8) . . . . ?
C20 C19 C18 C17 -1.2(9) . . . . ?
C20 C19 C18 Cl28 178.3(6) . . . . ?
C8 C7 C6 C5 -179.6(5) . . . . ?
C19 C20 C21 O23 -177.4(5) . . . . ?
C19 C20 C21 O22 2.5(9) . . . . ?
C19 C18 C17 C16 1.5(9) . . . . ?
C21 C20 C19 C18 179.7(5) . . . . ?
C6 C7 C8 O10 -177.2(5) . . . . ?
C6 C7 C8 O9 3.2(9) . . . . ?
C6 C5 C4 C3 0.4(10) . . . . ?
C16 N15 C20 C19 -0.5(8) . . . . ?
C16 N15 C20 C21 -179.7(5) . . . . ?
N29 C30 C31 C32 177.0(7) . . . . ?
N29 C30 C35 C36 1.3(10) . . . . ?
N29 C30 C35 C34 -177.7(7) . . . . ?
N29 C42 C41 C40 -178.9(7) . . . . ?
N29 C42 C37 C38 179.2(7) . . . . ?
N29 C42 C37 C36 3.1(11) . . . . ?
C3 N2 C7 C8 -179.1(5) . . . . ?
C3 N2 C7 C6 1.1(8) . . . . ?
C17 C16 C24 O26 -179.8(7) . . . . ?
C17 C16 C24 O25 -1.5(13) . . . . ?
C4 C3 C12 O14 179.2(7) . . . . ?
C4 C3 C12 O13 -2.1(12) . . . . ?
C24 C16 C17 C18 178.0(6) . . . . ?
C12 C3 C4 C5 -179.3(6) . . . . ?
C30 N29 C42 C41 177.2(7) . . . . ?
C30 N29 C42 C37 -2.9(10) . . . . ?
C30 C31 C32 C33 2.4(13) . . . . ?
C30 C35 C36 C37 -0.9(13) . . . . ?
C30 C35 C34 C33 -1.3(14) . . . . ?
C42 N29 C30 C31 -179.2(6) . . . . ?
C42 N29 C30 C35 0.7(10) . . . . ?
C42 C41 C40 C39 -3.1(14) . . . . ?
C42 C37 C38 C39 2.8(18) . . . . ?
C42 C37 C36 C35 -1.4(13) . . . . ?
C31 C30 C35 C36 -178.8(7) . . . . ?
C31 C30 C35 C34 2.2(10) . . . . ?
C41 C42 C37 C38 -0.9(12) . . . . ?
C41 C42 C37 C36 -176.9(8) . . . . ?
C41 C40 C39 C38 5(2) . . . . ?
C35 C30 C31 C32 -2.8(11) . . . . ?
C35 C34 C33 C32 1.0(17) . . . . ?
C37 C42 C41 C40 1.2(13) . . . . ?
C37 C38 C39 C40 -5(2) . . . . ?
C38 C37 C36 C35 -177.0(9) . . . . ?
C36 C35 C34 C33 179.8(10) . . . . ?
C36 C37 C38 C39 178.6(13) . . . . ?
C34 C35 C36 C37 178.0(9) . . . . ?
C34 C33 C32 C31 -1.5(16) . . . . ?
Cl28 C18 C17 C16 -177.9(6) . . . . ?

_smtbx_masks_special_details     
;
A solvent mask was calculated and 26 electrons were 
found in a volume of 92\%A^3^ in 1 void per unit cell. 
This is consistent with the presence of 
2[CH4O] per Asymmetric Unit 
which account for 36 electrons 
per unit cell.
;
loop_
_smtbx_masks_void_nr
_smtbx_masks_void_average_x
_smtbx_masks_void_average_y
_smtbx_masks_void_average_z
_smtbx_masks_void_volume
_smtbx_masks_void_count_electrons
_smtbx_masks_void_content
1 0.011 0.275 0.131 45.7 13.1 '0.7 CH4O'
2 -0.011 0.725 0.869 45.7 13.2 '0.7 CH4O'

_shelx_res_file                  
;
TITL c-1_a.res in P-1
    1.res
    created by SHELXL-2019/3 at 14:18:55 on 30-Jan-2026
REM Old TITL C-1 in P-1
REM SHELXT solution in P-1: R1 0.208, Rweak 0.044, Alpha 0.110
REM <I/s> 0.000 for 0 systematic absences, Orientation as input
REM Formula found by SHELXT: C27 N3 O10 Cl Fe
CELL 0.71073 7.8856 12.994 14.5983 64.423 75.382 87.511
ZERR 1 0.0004 0.0005 0.0007 0.004 0.004 0.004
LATT 1
SFAC C H Cl Fe N O
UNIT 55.4 33.6 4 2 6 17.4

L.S. 10 0 0
PLAN  5
SIZE 0.3 0.25 0.2
CONF
BOND
list 4
MORE -1
BOND $H
ABIN
fmap 2 53
acta
OMIT 2 5 3
REM <olex2.extras>
REM <HklSrc "%.\\1.hkl">
REM </olex2.extras>

WGHT    0.084500    5.608900
FVAR       0.33203
FE1   4    0.562968    0.298454    0.376303    11.00000    0.05005    0.04886 =
         0.06117   -0.03668   -0.02390    0.00742
CL11  3    0.972399    0.733041    0.348428    11.00000    0.09680    0.07380 =
         0.13167   -0.03785   -0.02196   -0.03115
O10   6    0.542482    0.262894    0.528741    11.00000    0.05094    0.04289 =
         0.04915   -0.02116   -0.01013   -0.00479
O23   6    0.713326    0.167948    0.378625    11.00000    0.04183    0.05498 =
         0.07643   -0.03945   -0.02370    0.01055
N2    5    0.697676    0.434809    0.367627    11.00000    0.03234    0.03898 =
         0.03365   -0.01800   -0.00396    0.00042
PART 2
CL27  3    0.077974   -0.050406    0.362553    10.80000    0.24903    0.44240 =
         0.32505   -0.18875   -0.05840   -0.03369
PART 0
N15   5    0.399193    0.182621    0.372877    11.00000    0.04358    0.04348 =
         0.05432   -0.03002   -0.01985    0.01062
O9    6    0.587112    0.329525    0.638559    11.00000    0.07326    0.07348 =
         0.03455   -0.02204   -0.00747   -0.00847
O22   6    0.737337    0.002614    0.365194    11.00000    0.04512    0.05437 =
         0.08199   -0.03786   -0.01817    0.01428
O26   6    0.333188    0.370124    0.377392    11.00000    0.05655    0.05973 =
         0.10511   -0.06072   -0.03931    0.01983
O14   6    0.666968    0.390934    0.221707    11.00000    0.11912    0.07622 =
         0.05175   -0.04034   -0.03501    0.01708
C7    1    0.702403    0.439935    0.456418    11.00000    0.03285    0.04171 =
         0.04280   -0.02488   -0.00866    0.00607
C20   1    0.463245    0.087964    0.368801    11.00000    0.03664    0.03751 =
         0.03469   -0.01798   -0.00705    0.00250
C8    1    0.602295    0.335207    0.551478    11.00000    0.03847    0.03789 =
         0.03962   -0.01451   -0.00718   -0.00300
C19   1    0.357067    0.008830    0.364913    11.00000    0.04356    0.03593 =
         0.04483   -0.02148   -0.00253   -0.00053
AFIX  43
H19   2    0.399742   -0.058139    0.362697    11.00000   -1.20000
AFIX   0
C21   1    0.653768    0.082698    0.370680    11.00000    0.03808    0.04579 =
         0.04595   -0.02532   -0.01019    0.00675
PART 1
O25   6    0.055728    0.357657    0.372363    11.00000    0.06315    0.11559 =
         0.21787   -0.12274   -0.05970    0.04832
PART 0
C18   1    0.184082    0.033433    0.364452    11.00000    0.03990    0.04938 =
         0.04947   -0.02713   -0.00640   -0.00789
C6    1    0.787755    0.530164    0.454526    11.00000    0.04311    0.04326 =
         0.05322   -0.02749   -0.01085   -0.00263
AFIX  43
H6    2    0.790985    0.533488    0.516441    11.00000   -1.20000
AFIX   0
C16   1    0.236185    0.205900    0.372722    11.00000    0.04012    0.05004 =
         0.05881   -0.03524   -0.01736    0.01143

N29   5    0.464317    0.221173    0.846932    11.00000    0.07795    0.08062 =
         0.04155   -0.02123   -0.01503    0.03650
AFIX  43
H29   2    0.494362    0.251417    0.779334    11.00000   -1.20000
AFIX   0

C3    1    0.777654    0.515749    0.273782    11.00000    0.05663    0.04815 =
         0.03888   -0.01807   -0.01039    0.01136
C5    1    0.868857    0.616039    0.357980    11.00000    0.04795    0.03932 =
         0.07165   -0.02535   -0.00622   -0.00369
C17   1    0.119578    0.133047    0.369687    11.00000    0.03504    0.05189 =
         0.06188   -0.03292   -0.01225    0.00128
AFIX  43
H17   2    0.003145    0.149154    0.371047    11.00000   -1.20000
AFIX   0
C4    1    0.865491    0.609981    0.264943    11.00000    0.05104    0.04268 =
         0.04809   -0.00949   -0.00067   -0.00687
AFIX  43
H4    2    0.920766    0.667710    0.199495    11.00000   -1.20000
AFIX   0
O13   6    0.816012    0.554098    0.096724    11.00000    0.15884    0.11349 =
         0.04016   -0.01755   -0.01424    0.00493
C24   1    0.197487    0.319943    0.375104    11.00000    0.05098    0.07299 =
         0.09540   -0.05835   -0.02962    0.02548
C12   1    0.755626    0.487534    0.187325    11.00000    0.08628    0.09032 =
         0.03979   -0.03322   -0.01880    0.03135

C30   1    0.365030    0.121786    0.896960    11.00000    0.06425    0.07858 =
         0.04856   -0.01898   -0.00920    0.03236
C42   1    0.522581    0.279247    0.894861    11.00000    0.08673    0.09807 =
         0.04576   -0.03988   -0.03037    0.05684
C31   1    0.314820    0.069282    0.840263    11.00000    0.07302    0.08481 =
         0.05258   -0.01709    0.00347    0.02843
AFIX  43
H31   2    0.346114    0.105392    0.767151    11.00000   -1.20000
AFIX   0
C41   1    0.630339    0.378381    0.836107    11.00000    0.11600    0.09749 =
         0.06980   -0.05023   -0.04961    0.04588
AFIX  43
H41   2    0.664081    0.408642    0.763121    11.00000   -1.20000
AFIX   0
C35   1    0.312334    0.071058    1.009826    11.00000    0.07463    0.11380 =
         0.04470   -0.00919   -0.00035    0.04983
C37   1    0.463681    0.229840    1.007056    11.00000    0.12353    0.13648 =
         0.04462   -0.04018   -0.03235    0.08255
C38   1    0.528413    0.291463    1.054939    11.00000    0.19966    0.19910 =
         0.06969   -0.08720   -0.07973    0.14177
AFIX  43
H38   2    0.499317    0.262158    1.127850    11.00000   -1.20000
AFIX   0
C36   1    0.364058    0.128893    1.059794    11.00000    0.13047    0.16944 =
         0.03416   -0.03298   -0.02188    0.10020
AFIX  43
H36   2    0.328991    0.097179    1.132835    11.00000   -1.20000
AFIX   0
C34   1    0.208841   -0.040742    1.059623    11.00000    0.08129    0.14321 =
         0.06035    0.02054    0.01778    0.05888
AFIX  43
H34   2    0.172626   -0.078886    1.132597    11.00000   -1.20000
AFIX   0
C33   1    0.166234   -0.088119    1.003339    11.00000    0.07713    0.12702 =
         0.09552   -0.00138    0.01204    0.03116
AFIX  43
H33   2    0.099598   -0.157862    1.037557    11.00000   -1.20000
AFIX   0
C40   1    0.687485    0.432134    0.887544    11.00000    0.13092    0.10567 =
         0.09549   -0.06615   -0.06077    0.04941
AFIX  43
H40   2    0.764966    0.497251    0.850241    11.00000   -1.20000
AFIX   0
C32   1    0.220479   -0.034313    0.892116    11.00000    0.05772    0.09643 =
         0.10495   -0.01268   -0.00216    0.02296
AFIX  43
H32   2    0.191636   -0.069793    0.854148    11.00000   -1.20000
AFIX   0
C39   1    0.624856    0.385430    0.999469    11.00000    0.22645    0.18547 =
         0.11772   -0.11641   -0.12264    0.14048
AFIX  43
H39   2    0.655543    0.425090    1.033561    11.00000   -1.20000
AFIX   0

PART 1
CL28  3    0.076844   -0.043457    0.357672    10.20000    0.01589    0.04782 =
         0.05565   -0.02925   -0.00538   -0.00939
HKLF 4


REM  c-1_a.res in P-1
REM wR2 = 0.2726, GooF = S = 1.138, Restrained GooF = 1.138 for all data
REM R1 = 0.0984 for 4884 Fo > 4sig(Fo) and 0.1165 for all 6357 data
REM 379 parameters refined using 0 restraints

END

WGHT      0.0799      5.5621

REM Highest difference peak  0.670,  deepest hole -0.824,  1-sigma level  0.103
Q1    1   0.6033  0.3604  0.3210  11.00000  0.05    0.67
Q2    1   0.6429  0.2376  0.3829  11.00000  0.05    0.48
Q3    1   0.9919  0.6597  0.4181  11.00000  0.05    0.48
Q4    1   0.0556  0.3052  0.4622  11.00000  0.05    0.46
Q5    1   0.7495 -0.0341  0.3047  11.00000  0.05    0.36
;
_shelx_res_checksum              99693
_shelx_fab_file                  
;
-10 -4 1 0.4973 0.0180
-10 -3 1 0.0628 -0.0176
-10 -3 2 0.0290 -0.0198
-10 -2 1 0.5287 0.0009
-10 -2 2 0.1053 0.0164
-10 -2 3 -0.1870 0.0114
-10 -1 1 -0.8043 0.0259
-10 -1 2 -0.8448 0.0025
-10 -1 3 -0.5305 -0.0084
-10 0 1 -0.0524 -0.0281
-10 0 2 0.3551 -0.0188
-10 0 3 0.5353 0.0055
-10 0 4 0.4764 0.0066
-10 1 1 0.5898 -0.0036
-10 1 2 0.2641 0.0174
-10 1 3 0.0237 0.0022
-10 1 4 0.0070 -0.0208
-10 2 1 -0.3891 0.0285
-10 2 2 -0.2870 0.0021
-10 2 3 -0.0159 -0.0146
-10 2 4 0.1109 0.0066
-10 3 1 -0.0480 -0.0068
-10 3 2 0.0991 -0.0137
-10 3 3 0.0463 0.0118
-10 3 4 -0.2488 0.0224
-10 4 1 -0.4238 -0.0226
-10 4 2 -0.3410 0.0037
-10 4 3 -0.3260 0.0062
-10 4 4 -0.2442 -0.0195
-10 5 1 0.4140 0.0147
-10 5 2 0.6025 0.0108
-10 5 3 0.5463 -0.0137
-10 5 4 0.5414 -0.0128
-10 6 1 0.5381 0.0131
-10 6 2 0.0193 -0.0093
-10 6 3 -0.2026 -0.0053
-10 6 4 -0.1961 0.0178
-10 7 1 -0.8649 -0.0103
-10 7 2 -0.5450 -0.0057
-10 7 3 -0.1143 0.0130
-9 -7 1 0.7359 0.0144
-9 -6 1 -1.5050 -0.0035
-9 -6 2 -1.0448 -0.0175
-9 -6 3 -0.3991 -0.0094
-9 -5 1 0.3752 -0.0180
-9 -5 2 0.9380 -0.0000
-9 -5 3 0.7453 0.0139
-9 -4 1 0.6968 0.0136
-9 -4 2 0.1365 0.0118
-9 -4 3 -0.2275 0.0036
-9 -4 4 -0.1719 -0.0021
-9 -3 1 -0.1625 -0.0064
-9 -3 2 0.0977 -0.0093
-9 -3 3 0.2355 -0.0034
-9 -3 4 0.2028 -0.0038
-9 -3 5 0.0764 -0.0075
-9 -2 1 0.7274 -0.0032
-9 -2 2 0.1266 0.0071
-9 -2 3 -0.4650 0.0017
-9 -2 4 -0.5884 -0.0059
-9 -2 5 -0.4370 0.0011
-9 -2 6 -0.3187 0.0093
-9 -1 1 -1.0257 0.0080
-9 -1 2 -1.2512 -0.0029
-9 -1 3 -0.6805 -0.0062
-9 -1 4 -0.0349 0.0068
-9 -1 5 0.1439 0.0116
-9 -1 6 0.1153 -0.0032
-9 0 1 -0.0785 -0.0076
-9 0 2 0.6884 -0.0015
-9 0 3 1.0436 0.0118
-9 0 4 0.7076 0.0062
-9 0 5 0.3777 -0.0133
-9 0 6 0.3994 -0.0134
-9 0 7 0.3854 0.0094
-9 1 1 1.0368 0.0022
-9 1 2 0.5920 0.0087
-9 1 3 -0.1459 -0.0050
-9 1 4 -0.3603 -0.0192
-9 1 5 -0.0284 -0.0062
-9 1 6 0.0425 0.0171
-9 1 7 -0.2614 0.0135
-9 2 1 -0.4477 0.0072
-9 2 2 -0.8915 -0.0056
-9 2 3 -0.5564 -0.0099
-9 2 4 0.1512 0.0085
-9 2 5 0.1904 0.0210
-9 2 6 -0.3318 0.0036
-9 2 7 -0.4236 -0.0177
-9 3 1 -0.8284 -0.0032
-9 3 2 -0.2457 -0.0027
-9 3 3 0.4518 0.0119
-9 3 4 0.2455 0.0127
-9 3 5 -0.5023 -0.0078
-9 3 6 -0.5666 -0.0156
-9 3 7 0.0305 0.0046
-9 3 8 0.2383 0.0189
-9 4 1 -0.4030 -0.0068
-9 4 2 0.3719 0.0046
-9 4 3 0.1974 0.0005
-9 4 4 -0.4464 -0.0157
-9 4 5 -0.3245 -0.0130
-9 4 6 0.4353 0.0079
-9 4 7 0.6427 0.0092
-9 4 8 0.1670 -0.0151
-9 5 1 1.3425 0.0088
-9 5 2 1.0231 0.0020
-9 5 3 0.2305 -0.0110
-9 5 4 0.1888 -0.0050
-9 5 5 0.7119 0.0119
-9 5 6 0.6642 0.0064
-9 5 7 -0.0049 -0.0150
-9 5 8 -0.3019 -0.0109
-9 6 1 0.3741 -0.0000
-9 6 2 -0.6704 -0.0086
-9 6 3 -0.6762 -0.0014
-9 6 4 -0.1163 0.0126
-9 6 5 -0.1045 0.0067
-9 6 6 -0.5938 -0.0094
-9 6 7 -0.6554 -0.0009
-9 7 1 -1.5051 -0.0033
-9 7 2 -0.6694 0.0021
-9 7 3 0.2190 0.0112
-9 7 4 0.2107 0.0065
-9 7 5 -0.2798 -0.0059
-9 7 6 -0.2987 0.0009
-9 7 7 0.1503 0.0172
-9 8 1 0.9278 0.0022
-9 8 2 1.1636 0.0019
-9 8 3 0.4010 -0.0003
-9 8 4 -0.3646 -0.0081
-9 8 5 -0.3017 -0.0059
-9 8 6 0.2214 0.0037
-9 8 7 0.3825 -0.0054
-9 9 1 0.1946 -0.0082
-9 9 2 -0.6946 -0.0032
-9 9 3 -0.8980 -0.0035
-9 9 4 -0.2344 -0.0050
-9 9 5 0.4641 0.0004
-9 9 6 0.4983 -0.0014
-9 10 1 -0.5335 -0.0028
-9 10 2 -0.0730 0.0032
-9 10 3 0.5740 -0.0003
-9 10 4 0.7195 0.0016
-8 -9 1 -0.8266 -0.0006
-8 -9 2 -0.6522 0.0098
-8 -8 1 0.6189 0.0066
-8 -8 2 0.7837 0.0050
-8 -8 3 0.5670 -0.0066
-8 -7 1 0.3746 0.0175
-8 -7 2 -0.3558 0.0008
-8 -7 3 -0.5145 -0.0074
-8 -7 4 -0.3134 -0.0025
-8 -6 1 -1.8586 -0.0072
-8 -6 2 -0.8105 -0.0170
-8 -6 3 0.0435 -0.0073
-8 -6 4 0.1990 0.0025
-8 -6 5 -0.0009 0.0045
-8 -5 1 0.9756 -0.0203
-8 -5 2 1.2395 -0.0021
-8 -5 3 0.5871 0.0082
-8 -5 4 -0.0311 0.0079
-8 -5 5 -0.0974 0.0058
-8 -5 6 0.1407 0.0035
-8 -4 1 0.5402 0.0167
-8 -4 2 -0.1579 0.0132
-8 -4 3 -0.3226 0.0044
-8 -4 4 -0.0156 0.0023
-8 -4 5 0.2635 -0.0001
-8 -4 6 0.2522 -0.0054
-8 -4 7 0.0419 -0.0064
-8 -3 1 -0.1790 0.0063
-8 -3 2 0.2411 -0.0043
-8 -3 3 0.3141 -0.0002
-8 -3 4 0.0690 0.0000
-8 -3 5 -0.1383 -0.0072
-8 -3 6 -0.1977 -0.0070
-8 -3 7 -0.2001 0.0003
-8 -2 1 0.5381 -0.0169
-8 -2 2 -0.1364 -0.0062
-8 -2 3 -0.7621 -0.0028
-8 -2 4 -0.6176 -0.0073
-8 -2 5 -0.1707 -0.0022
-8 -2 6 -0.0525 0.0079
-8 -2 7 -0.1447 0.0060
-8 -2 8 -0.1254 -0.0034
-8 -1 1 -0.8986 -0.0059
-8 -1 2 -1.1353 -0.0002
-8 -1 3 -0.3307 -0.0013
-8 -1 4 0.3747 0.0035
-8 -1 5 0.1920 0.0064
-8 -1 6 -0.1944 -0.0035
-8 -1 7 -0.1172 -0.0126
-8 -1 8 0.1120 -0.0045
-8 -1 9 0.1200 0.0098
-8 0 1 0.0641 0.0145
-8 0 2 0.9402 0.0118
-8 0 3 1.2263 0.0102
-8 0 4 0.4768 0.0042
-8 0 5 -0.0358 -0.0064
-8 0 6 0.3281 -0.0056
-8 0 7 0.6685 0.0102
-8 0 8 0.4283 0.0189
-8 0 9 0.1573 0.0071
-8 1 1 1.1053 0.0053
-8 1 2 0.6099 -0.0005
-8 1 3 -0.5051 -0.0062
-8 1 4 -0.7617 -0.0089
-8 1 5 0.0543 0.0001
-8 1 6 0.4321 0.0117
-8 1 7 -0.1367 0.0060
-8 1 8 -0.5128 -0.0127
-8 1 9 -0.2067 -0.0187
-8 2 1 -0.7171 -0.0119
-8 2 2 -1.4966 -0.0101
-8 2 3 -1.0142 -0.0052
-8 2 4 0.3193 0.0037
-8 2 5 0.6306 0.0063
-8 2 6 -0.2999 -0.0046
-8 2 7 -0.7550 -0.0126
-8 2 8 -0.1715 0.0003
-8 2 9 0.2081 0.0190
-8 2 10 -0.1326 0.0168
-8 3 1 -1.1288 -0.0008
-8 3 2 -0.1481 0.0047
-8 3 3 1.1325 0.0074
-8 3 4 0.9403 0.0028
-8 3 5 -0.4517 -0.0065
-8 3 6 -0.9577 -0.0046
-8 3 7 -0.1030 0.0107
-8 3 8 0.4513 0.0139
-8 3 9 -0.0062 -0.0092
-8 3 10 -0.3551 -0.0308
-8 4 1 0.1710 0.0088
-8 4 2 1.0616 0.0064
-8 4 3 0.5285 -0.0011
-8 4 4 -0.7777 -0.0075
-8 4 5 -0.8942 -0.0022
-8 4 6 0.3083 0.0083
-8 4 7 0.9516 0.0010
-8 4 8 0.3255 -0.0217
-8 4 9 -0.2267 -0.0240
-8 4 10 0.0878 0.0076
-8 5 1 1.2359 0.0014
-8 5 2 0.6702 -0.0051
-8 5 3 -0.3275 -0.0080
-8 5 4 -0.2408 -0.0009
-8 5 5 0.7421 0.0079
-8 5 6 0.9781 0.0009
-8 5 7 0.0798 -0.0128
-8 5 8 -0.5395 -0.0026
-8 5 9 -0.1233 0.0280
-8 5 10 0.3844 0.0347
-8 6 1 0.0676 -0.0077
-8 6 2 -0.7774 -0.0061
-8 6 3 -0.6466 0.0009
-8 6 4 0.0349 0.0080
-8 6 5 0.0672 0.0025
-8 6 6 -0.5949 -0.0070
-8 6 7 -0.8027 0.0034
-8 6 8 -0.1565 0.0237
-8 6 9 0.3768 0.0145
-8 6 10 0.1258 -0.0220
-8 7 1 -1.0863 0.0028
-8 7 2 -0.4409 0.0051
-8 7 3 0.2250 0.0075
-8 7 4 0.1864 0.0034
-8 7 5 -0.2514 -0.0040
-8 7 6 -0.2568 0.0025
-8 7 7 0.2263 0.0142
-8 7 8 0.4230 -0.0005
-8 7 9 -0.0051 -0.0312
-8 7 10 -0.4421 -0.0282
-8 8 1 0.8762 0.0043
-8 8 2 0.8531 0.0016
-8 8 3 0.2443 0.0005
-8 8 4 -0.2576 -0.0043
-8 8 5 -0.1577 -0.0037
-8 8 6 0.2398 0.0014
-8 8 7 0.3183 -0.0098
-8 8 8 0.0025 -0.0290
-8 8 9 -0.2052 -0.0152
-8 8 10 -0.0057 0.0261
-8 9 1 -0.1644 -0.0037
-8 9 2 -0.6989 -0.0027
-8 9 3 -0.6019 -0.0043
-8 9 4 -0.0054 -0.0071
-8 9 5 0.4596 -0.0031
-8 9 6 0.4212 -0.0024
-8 9 7 0.0919 -0.0074
-8 9 8 -0.0982 0.0063
-8 9 9 -0.0111 0.0354
-8 10 1 -0.3338 -0.0108
-8 10 2 0.2391 -0.0063
-8 10 3 0.6514 -0.0049
-8 10 4 0.5221 0.0014
-8 10 5 0.0563 0.0093
-8 10 6 -0.3124 0.0079
-8 10 7 -0.3880 0.0069
-8 10 8 -0.2559 0.0144
-8 10 9 -0.0934 0.0068
-8 11 1 0.4775 -0.0020
-8 11 2 0.2005 0.0078
-8 11 3 -0.3302 0.0108
-8 11 4 -0.5655 0.0111
-8 11 5 -0.3688 0.0038
-8 11 6 -0.0722 -0.0078
-8 11 7 0.0786 -0.0091
-8 11 8 0.1299 -0.0047
-8 12 1 -0.3186 0.0250
-8 12 2 -0.4890 0.0166
-8 12 3 -0.1683 0.0018
-8 12 4 0.3265 -0.0070
-8 12 5 0.4346 -0.0107
-8 12 6 0.1565 -0.0059
-7 -11 1 0.3176 0.0056
-7 -10 1 0.1750 -0.0063
-7 -10 2 -0.0223 -0.0014
-7 -10 3 -0.1773 0.0054
-7 -9 1 -0.6719 -0.0123
-7 -9 2 -0.4479 0.0028
-7 -9 3 -0.2555 0.0009
-7 -9 4 -0.1279 -0.0093
-7 -8 1 0.9397 0.0126
-7 -8 2 0.6209 0.0117
-7 -8 3 0.2339 -0.0037
-7 -8 4 0.1267 -0.0064
-7 -8 5 0.1689 0.0027
-7 -7 1 -0.2047 0.0222
-7 -7 2 -0.7035 0.0006
-7 -7 3 -0.3520 -0.0074
-7 -7 4 0.1293 0.0009
-7 -7 5 0.1716 0.0046
-7 -7 6 -0.0764 -0.0004
-7 -6 1 -1.2589 -0.0164
-7 -6 2 -0.1926 -0.0194
-7 -6 3 0.4066 -0.0045
-7 -6 4 0.1285 0.0046
-7 -6 5 -0.3709 0.0028
-7 -6 6 -0.4516 0.0013
-7 -6 7 -0.1284 0.0023
-7 -5 1 0.5704 -0.0191
-7 -5 2 0.6714 0.0013
-7 -5 3 0.1338 0.0066
-7 -5 4 -0.1884 0.0006
-7 -5 5 0.0316 -0.0009
-7 -5 6 0.4401 0.0013
-7 -5 7 0.6009 0.0015
-7 -5 8 0.3846 0.0024
-7 -4 1 0.4051 0.0231
-7 -4 2 0.2401 0.0148
-7 -4 3 0.2332 0.0005
-7 -4 4 0.2449 0.0000
-7 -4 5 0.1005 0.0035
-7 -4 6 -0.1145 -0.0012
-7 -4 7 -0.3167 -0.0066
-7 -4 8 -0.4565 -0.0064
-7 -4 9 -0.3964 -0.0068
-7 -3 1 0.5919 0.0114
-7 -3 2 0.3727 -0.0050
-7 -3 3 -0.2438 0.0002
-7 -3 4 -0.7115 0.0075
-7 -3 5 -0.5111 0.0011
-7 -3 6 0.0171 -0.0049
-7 -3 7 0.2796 0.0004
-7 -3 8 0.2780 0.0062
-7 -3 9 0.2836 0.0045
-7 -2 1 -0.3970 -0.0237
-7 -2 2 -0.9817 -0.0128
-7 -2 3 -0.9889 -0.0013
-7 -2 4 -0.0106 -0.0046
-7 -2 5 0.8343 -0.0070
-7 -2 6 0.6198 0.0012
-7 -2 7 -0.0994 0.0056
-7 -2 8 -0.4424 -0.0014
-7 -2 9 -0.4074 -0.0070
-7 -2 10 -0.3563 -0.0037
-7 -1 1 -0.6594 -0.0117
-7 -1 2 -0.4130 0.0007
-7 -1 3 0.5589 -0.0014
-7 -1 4 0.8606 -0.0046
-7 -1 5 -0.1374 -0.0017
-7 -1 6 -1.0795 -0.0033
-7 -1 7 -0.8859 -0.0103
-7 -1 8 -0.1955 -0.0085
-7 -1 9 0.1322 0.0036
-7 -1 10 0.1973 0.0110
-7 0 1 0.6894 0.0211
-7 0 2 1.1290 0.0152
-7 0 3 0.9091 0.0082
-7 0 4 -0.2647 0.0063
-7 0 5 -0.7240 0.0031
-7 0 6 0.2314 0.0007
-7 0 7 1.1333 0.0069
-7 0 8 0.9666 0.0146
-7 0 9 0.4935 0.0095
-7 0 10 0.4082 -0.0049
-7 0 11 0.3549 -0.0118
-7 1 1 0.5776 0.0066
-7 1 2 0.0537 -0.0012
-7 1 3 -0.9449 -0.0003
-7 1 4 -0.8767 0.0004
-7 1 5 0.4492 0.0011
-7 1 6 1.0859 0.0057
-7 1 7 0.2501 0.0063
-7 1 8 -0.5389 -0.0027
-7 1 9 -0.3562 -0.0097
-7 1 10 -0.1010 -0.0029
-7 1 11 -0.3570 0.0094
-7 2 1 -1.3358 -0.0192
-7 2 2 -1.6517 -0.0106
-7 2 3 -0.8625 -0.0055
-7 2 4 0.7001 -0.0050
-7 2 5 1.0131 -0.0031
-7 2 6 -0.2904 -0.0025
-7 2 7 -1.1549 -0.0051
-7 2 8 -0.5972 -0.0019
-7 2 9 -0.0112 0.0078
-7 2 10 -0.2878 0.0089
-7 2 11 -0.5126 -0.0044
-7 2 12 -0.1103 -0.0170
-7 3 1 -0.3332 0.0015
-7 3 2 0.6401 0.0060
-7 3 3 1.6428 0.0015
-7 3 4 1.1590 -0.0012
-7 3 5 -0.5865 -0.0019
-7 3 6 -1.3777 -0.0033
-7 3 7 -0.4290 -0.0018
-7 3 8 0.4955 -0.0007
-7 3 9 0.2404 -0.0099
-7 3 10 -0.1489 -0.0226
-7 3 11 0.1850 -0.0184
-7 3 12 0.4995 0.0035
-7 4 1 0.9014 0.0157
-7 4 2 0.9725 0.0054
-7 4 3 0.1457 -0.0003
-7 4 4 -1.1204 -0.0011
-7 4 5 -1.1854 -0.0009
-7 4 6 0.1928 0.0017
-7 4 7 1.1939 0.0029
-7 4 8 0.7425 -0.0026
-7 4 9 -0.0080 -0.0044
-7 4 10 0.0681 0.0107
-7 4 11 0.3723 0.0296
-7 4 12 0.1396 0.0262
-7 5 1 -0.0050 -0.0078
-7 5 2 -0.1877 -0.0079
-7 5 3 -0.5147 -0.0032
-7 5 4 -0.2025 0.0016
-7 5 5 0.7288 0.0079
-7 5 6 1.0933 0.0102
-7 5 7 0.3346 0.0045
-7 5 8 -0.4832 0.0028
-7 5 9 -0.3575 0.0128
-7 5 10 0.1674 0.0164
-7 5 11 0.1781 -0.0029
-7 5 12 -0.1132 -0.0263
-7 6 1 0.0060 -0.0051
-7 6 2 -0.1349 0.0025
-7 6 3 -0.2007 0.0043
-7 6 4 -0.0202 0.0058
-7 6 5 0.0093 0.0030
-7 6 6 -0.3636 -0.0069
-7 6 7 -0.6487 -0.0096
-7 6 8 -0.3482 0.0002
-7 6 9 0.1334 0.0005
-7 6 10 0.1005 -0.0176
-7 6 11 -0.2939 -0.0248
-7 6 12 -0.3866 -0.0023
-7 7 1 -0.1669 0.0128
-7 7 2 -0.2764 0.0037
-7 7 3 -0.2081 -0.0020
-7 7 4 -0.0198 -0.0046
-7 7 5 0.0384 -0.0103
-7 7 6 -0.0562 -0.0081
-7 7 7 -0.0684 0.0046
-7 7 8 0.0107 0.0038
-7 7 9 -0.0848 -0.0148
-7 7 10 -0.3094 -0.0149
-7 7 11 -0.2641 0.0154
-7 7 12 0.0817 0.0324
-7 8 1 0.3743 -0.0063
-7 8 2 0.2362 -0.0104
-7 8 3 0.2283 -0.0043
-7 8 4 0.2203 -0.0013
-7 8 5 0.0635 0.0011
-7 8 6 -0.0664 0.0085
-7 8 7 0.0454 0.0042
-7 8 8 0.2489 -0.0138
-7 8 9 0.3195 -0.0100
-7 8 10 0.3476 0.0228
-7 8 11 0.4322 0.0328
-7 8 12 0.3718 -0.0049
-7 9 1 -0.2851 -0.0089
-7 9 2 -0.2636 0.0027
-7 9 3 -0.0526 0.0081
-7 9 4 0.0600 0.0046
-7 9 5 0.1136 0.0042
-7 9 6 0.2860 0.0025
-7 9 7 0.4260 -0.0059
-7 9 8 0.2723 -0.0004
-7 9 9 -0.0542 0.0249
-7 9 10 -0.2464 0.0273
-7 9 11 -0.2888 -0.0134
-7 9 12 -0.3188 -0.0421
-7 10 1 -0.0400 0.0033
-7 10 2 0.2905 0.0057
-7 10 3 0.2656 -0.0007
-7 10 4 0.0353 -0.0044
-7 10 5 -0.0842 -0.0011
-7 10 6 -0.1679 -0.0014
-7 10 7 -0.4200 -0.0023
-7 10 8 -0.6643 0.0061
-7 10 9 -0.5818 0.0058
-7 10 10 -0.2383 -0.0201
-7 10 11 0.0414 -0.0374
-7 11 1 0.2654 -0.0024
-7 11 2 -0.1058 -0.0028
-7 11 3 -0.4528 -0.0054
-7 11 4 -0.3759 -0.0024
-7 11 5 -0.1205 0.0003
-7 11 6 -0.0678 -0.0046
-7 11 7 -0.0887 -0.0057
-7 11 8 0.1242 0.0010
-7 11 9 0.4548 -0.0011
-7 11 10 0.5442 -0.0098
-7 11 11 0.3331 0.0014
-7 12 1 -0.2262 0.0085
-7 12 2 -0.2851 0.0079
-7 12 3 0.1059 0.0044
-7 12 4 0.4779 0.0066
-7 12 5 0.3862 0.0053
-7 12 6 0.0963 0.0024
-7 12 7 0.0640 0.0096
-7 12 8 0.2102 0.0158
-7 12 9 0.1688 0.0036
-7 12 10 -0.0846 -0.0088
-7 13 1 -0.0123 0.0166
-7 13 2 0.1782 0.0017
-7 13 3 0.2537 -0.0010
-7 13 4 -0.0571 0.0026
-7 13 5 -0.3893 -0.0010
-7 13 6 -0.3302 -0.0028
-7 13 7 -0.0566 -0.0002
-7 13 8 0.0205 -0.0101
-7 14 2 -0.0488 -0.0199
-7 14 3 -0.1379 -0.0096
-7 14 4 -0.1702 -0.0072
-7 14 5 0.0245 -0.0116
-6 -12 1 -0.1518 -0.0048
-6 -12 2 -0.1600 0.0013
-6 -11 1 0.2607 0.0173
-6 -11 2 0.4767 0.0133
-6 -11 3 0.5709 0.0082
-6 -10 1 -0.2073 -0.0093
-6 -10 2 -0.0799 -0.0111
-6 -10 3 -0.2092 -0.0040
-6 -10 4 -0.4465 -0.0016
-6 -10 5 -0.3800 -0.0010
-6 -9 1 -0.2905 -0.0236
-6 -9 2 -0.0916 -0.0030
-6 -9 3 -0.2456 0.0024
-6 -9 4 -0.2867 -0.0054
-6 -9 5 -0.0144 -0.0064
-6 -9 6 0.1851 -0.0018
-6 -8 1 0.7637 0.0192
-6 -8 2 0.2984 0.0190
-6 -8 3 -0.0507 0.0004
-6 -8 4 0.1341 -0.0076
-6 -8 5 0.4264 -0.0016
-6 -8 6 0.3471 -0.0000
-6 -8 7 0.0365 -0.0046
-6 -7 1 -0.1924 0.0230
-6 -7 2 -0.4075 0.0003
-6 -7 3 -0.0417 -0.0069
-6 -7 4 0.2993 0.0035
-6 -7 5 0.1401 0.0100
-6 -7 6 -0.3010 0.0072
-6 -7 7 -0.5048 0.0059
-6 -7 8 -0.3004 0.0073
-6 -6 1 -0.3282 -0.0221
-6 -6 2 -0.0503 -0.0190
-6 -6 3 0.0454 -0.0014
-6 -6 4 -0.1504 0.0064
-6 -6 5 -0.3294 0.0023
-6 -6 6 -0.2419 -0.0006
-6 -6 7 0.1074 -0.0006
-6 -6 8 0.4361 -0.0020
-6 -6 9 0.4247 -0.0022
-6 -5 1 -0.6000 -0.0173
-6 -5 2 -0.2923 0.0022
-6 -5 3 0.0378 0.0023
-6 -5 4 0.3848 -0.0084
-6 -5 5 0.4872 -0.0099
-6 -5 6 0.3554 -0.0049
-6 -5 7 0.2177 -0.0035
-6 -5 8 0.0678 -0.0031
-6 -5 9 -0.1471 0.0007
-6 -4 1 0.6675 0.0274
-6 -4 2 1.1248 0.0169
-6 -4 3 1.0102 -0.0011
-6 -4 4 0.1600 0.0001
-6 -4 5 -0.7884 0.0095
-6 -4 6 -0.9838 0.0068
-6 -4 7 -0.5275 -0.0017
-6 -4 8 -0.1230 -0.0028
-6 -4 9 -0.0049 -0.0001
-6 -4 10 0.0340 -0.0015
-6 -3 1 1.2384 0.0146
-6 -3 2 0.1770 -0.0042
-6 -3 3 -1.0728 0.0014
-6 -3 4 -1.5174 0.0146
-6 -3 5 -0.5457 0.0096
-6 -3 6 0.8734 -0.0029
-6 -3 7 1.3660 -0.0016
-6 -3 8 0.8505 0.0073
-6 -3 9 0.1810 0.0073
-6 -3 10 -0.1398 -0.0003
-6 -3 11 -0.1767 -0.0048
-6 -2 1 -1.5449 -0.0274
-6 -2 2 -1.5535 -0.0183
-6 -2 3 -0.7438 -0.0026
-6 -2 4 0.8884 -0.0055
-6 -2 5 1.8575 -0.0147
-6 -2 6 1.1020 -0.0088
-6 -2 7 -0.4470 0.0027
-6 -2 8 -1.2824 0.0008
-6 -2 9 -1.1135 -0.0086
-6 -2 10 -0.5427 -0.0086
-6 -2 11 -0.0565 0.0012
-6 -1 1 -0.0420 -0.0124
-6 -1 2 0.4762 0.0013
-6 -1 3 1.0829 -0.0023
-6 -1 4 0.7353 -0.0104
-6 -1 5 -0.8617 -0.0058
-6 -1 6 -2.0838 0.0008
-6 -1 7 -1.6872 -0.0042
-6 -1 8 -0.4299 -0.0100
-6 -1 9 0.4676 -0.0026
-6 -1 10 0.7764 0.0097
-6 -1 11 0.7009 0.0107
-6 -1 12 0.3559 0.0020
-6 0 1 1.1852 0.0231
-6 0 2 0.7902 0.0157
-6 0 3 0.1787 0.0076
-6 0 4 -0.8604 0.0109
-6 0 5 -0.9308 0.0129
-6 0 6 0.4667 0.0056
-6 0 7 1.7386 0.0022
-6 0 8 1.7095 0.0094
-6 0 9 1.0555 0.0127
-6 0 10 0.5623 0.0018
-6 0 11 0.1037 -0.0111
-6 0 12 -0.3080 -0.0101
-6 1 1 -0.2856 0.0044
-6 1 2 -0.4486 -0.0022
-6 1 3 -0.7431 0.0049
-6 1 4 -0.2556 0.0070
-6 1 5 1.1010 -0.0007
-6 1 6 1.6186 -0.0014
-6 1 7 0.5737 0.0068
-6 1 8 -0.5745 0.0073
-6 1 9 -0.7799 -0.0030
-6 1 10 -0.7081 -0.0069
-6 1 11 -0.8337 0.0035
-6 1 12 -0.6407 0.0133
-6 1 13 -0.0922 0.0074
-6 2 1 -1.5576 -0.0219
-6 2 2 -1.1329 -0.0099
-6 2 3 -0.3345 -0.0061
-6 2 4 0.7323 -0.0139
-6 2 5 0.6835 -0.0123
-6 2 6 -0.7349 -0.0014
-6 2 7 -1.7387 -0.0005
-6 2 8 -1.2934 -0.0084
-6 2 9 -0.5047 -0.0075
-6 2 10 -0.2976 0.0019
-6 2 11 -0.1009 0.0026
-6 2 12 0.4158 -0.0090
-6 2 13 0.5596 -0.0168
-6 3 1 0.5346 0.0006
-6 3 2 1.0798 0.0049
-6 3 3 1.2998 -0.0041
-6 3 4 0.5670 -0.0041
-6 3 5 -0.8956 0.0035
-6 3 6 -1.4892 -0.0000
-6 3 7 -0.4987 -0.0097
-6 3 8 0.7197 -0.0079
-6 3 9 0.9309 -0.0002
-6 3 10 0.6464 -0.0025
-6 3 11 0.5917 -0.0093
-6 3 12 0.4146 -0.0044
-6 3 13 -0.1308 0.0106
-6 4 1 1.2621 0.0182
-6 4 2 0.5835 0.0077
-6 4 3 -0.2009 0.0057
-6 4 4 -0.8784 0.0096
-6 4 5 -0.7063 0.0049
-6 4 6 0.4783 -0.0002
-6 4 7 1.4980 0.0073
-6 4 8 1.2871 0.0154
-6 4 9 0.3565 0.0101
-6 4 10 -0.2145 0.0028
-6 4 11 -0.3337 0.0073
-6 4 12 -0.4174 0.0136
-6 4 13 -0.3496 0.0060
-6 4 14 0.0399 -0.0099
-6 5 1 -0.7034 -0.0029
-6 5 2 -0.5899 -0.0029
-6 5 3 -0.3154 0.0012
-6 5 4 0.0399 -0.0008
-6 5 5 0.5616 0.0005
-6 5 6 0.8785 0.0098
-6 5 7 0.4399 0.0111
-6 5 8 -0.4678 -0.0018
-6 5 9 -0.8940 -0.0105
-6 5 10 -0.5455 -0.0058
-6 5 11 -0.0336 -0.0029
-6 5 12 0.2113 -0.0108
-6 5 13 0.3217 -0.0165
-6 5 14 0.3481 -0.0084
-6 6 1 -0.2643 -0.0069
-6 6 2 0.0013 -0.0025
-6 6 3 -0.1675 -0.0053
-6 6 4 -0.3181 -0.0043
-6 6 5 -0.1649 0.0006
-6 6 6 -0.1342 -0.0055
-6 6 7 -0.5274 -0.0181
-6 6 8 -0.7902 -0.0166
-6 6 9 -0.4094 -0.0034
-6 6 10 0.1539 0.0009
-6 6 11 0.2392 -0.0027
-6 6 12 -0.0064 0.0039
-6 6 13 -0.1243 0.0192
-6 6 14 -0.1333 0.0249
-6 7 1 0.0948 0.0062
-6 7 2 -0.1730 -0.0004
-6 7 3 -0.2568 -0.0029
-6 7 4 0.1135 -0.0001
-6 7 5 0.3806 -0.0048
-6 7 6 0.0011 -0.0099
-6 7 7 -0.5092 0.0010
-6 7 8 -0.3440 0.0141
-6 7 9 0.2346 0.0082
-6 7 10 0.3949 -0.0013
-6 7 11 0.1201 0.0090
-6 7 12 -0.0043 0.0219
-6 7 13 0.0810 0.0095
-6 7 14 0.0243 -0.0166
-6 8 1 0.4433 -0.0004
-6 8 2 0.3524 -0.0044
-6 8 3 0.4841 0.0005
-6 8 4 0.4568 0.0019
-6 8 5 0.0016 0.0015
-6 8 6 -0.3276 0.0102
-6 8 7 0.0934 0.0146
-6 8 8 0.8289 -0.0010
-6 8 9 0.9593 -0.0130
-6 8 10 0.4693 0.0029
-6 8 11 0.0762 0.0174
-6 8 12 0.0044 -0.0050
-6 8 13 -0.0809 -0.0377
-6 8 14 -0.2129 -0.0345
-6 9 1 -0.1019 -0.0082
-6 9 2 -0.1103 -0.0008
-6 9 3 -0.1066 0.0061
-6 9 4 -0.2003 0.0061
-6 9 5 -0.0844 0.0068
-6 9 6 0.3924 0.0054
-6 9 7 0.6942 -0.0074
-6 9 8 0.2869 -0.0140
-6 9 9 -0.4792 0.0048
-6 9 10 -0.8382 0.0207
-6 9 11 -0.6584 -0.0018
-6 9 12 -0.3801 -0.0335
-6 9 13 -0.2034 -0.0205
-6 9 14 0.0054 0.0239
-6 10 1 -0.2223 -0.0012
-6 10 2 -0.0896 0.0073
-6 10 3 -0.1044 0.0053
-6 10 4 -0.0761 -0.0028
-6 10 5 0.0151 -0.0072
-6 10 6 -0.1691 -0.0105
-6 10 7 -0.6955 -0.0109
-6 10 8 -1.0400 0.0021
-6 10 9 -0.7733 0.0153
-6 10 10 -0.1605 0.0009
-6 10 11 0.2600 -0.0250
-6 10 12 0.3451 -0.0151
-6 10 13 0.2933 0.0265
-6 11 1 0.1165 0.0038
-6 11 2 -0.0896 0.0018
-6 11 3 -0.1871 -0.0101
-6 11 4 -0.0890 -0.0141
-6 11 5 -0.0877 -0.0059
-6 11 6 -0.2189 0.0011
-6 11 7 -0.1048 0.0058
-6 11 8 0.3678 0.0127
-6 11 9 0.7747 0.0080
-6 11 10 0.7545 -0.0116
-6 11 11 0.4387 -0.0147
-6 11 12 0.1495 0.0135
-6 11 13 0.0168 0.0313
-6 12 1 -0.0719 0.0069
-6 12 2 -0.0625 -0.0008
-6 12 3 0.2173 -0.0036
-6 12 4 0.3649 0.0100
-6 12 5 0.2403 0.0201
-6 12 6 0.1798 0.0135
-6 12 7 0.3347 0.0064
-6 12 8 0.4004 0.0041
-6 12 9 0.1710 -0.0084
-6 12 10 -0.1389 -0.0204
-6 12 11 -0.2584 -0.0047
-6 12 12 -0.1839 0.0207
-6 13 1 -0.0352 0.0096
-6 13 2 0.1319 0.0012
-6 13 3 0.1305 0.0077
-6 13 4 -0.1353 0.0136
-6 13 5 -0.3088 -0.0007
-6 13 6 -0.1946 -0.0175
-6 13 7 -0.0555 -0.0158
-6 13 8 -0.1271 -0.0116
-6 13 9 -0.2718 -0.0165
-6 13 10 -0.2748 -0.0073
-6 13 11 -0.1593 0.0192
-6 14 1 -0.0690 -0.0111
-6 14 2 -0.0958 -0.0120
-6 14 3 -0.2023 -0.0058
-6 14 4 -0.1776 -0.0123
-6 14 5 0.0371 -0.0224
-6 14 6 0.1922 -0.0126
-6 14 7 0.1127 0.0070
-6 14 8 -0.0525 0.0111
-6 14 9 -0.0940 0.0094
-6 14 10 -0.0244 0.0206
-6 15 2 0.0112 -0.0053
-6 15 3 0.1486 -0.0002
-6 15 4 0.2593 -0.0015
-6 15 5 0.2161 0.0056
-6 15 6 0.0418 0.0198
-6 15 7 -0.0845 0.0198
-5 -13 1 -0.2018 -0.0096
-5 -13 2 -0.3029 -0.0136
-5 -12 1 0.1762 0.0005
-5 -12 2 0.0239 0.0073
-5 -12 3 0.2309 0.0130
-5 -11 1 0.1261 0.0250
-5 -11 2 0.2277 0.0154
-5 -11 3 0.4363 0.0060
-5 -11 4 0.2255 -0.0010
-5 -11 5 -0.1575 -0.0044
-5 -10 1 -0.6988 -0.0136
-5 -10 2 -0.2996 -0.0192
-5 -10 3 -0.2126 -0.0097
-5 -10 4 -0.4699 -0.0030
-5 -10 5 -0.4605 0.0004
-5 -10 6 -0.0851 0.0075
-5 -9 1 -0.0092 -0.0305
-5 -9 2 0.2545 -0.0076
-5 -9 3 0.0194 0.0018
-5 -9 4 -0.1644 -0.0044
-5 -9 5 0.0573 -0.0063
-5 -9 6 0.3007 -0.0036
-5 -9 7 0.1982 -0.0094
-5 -8 1 0.5721 0.0207
-5 -8 2 0.2622 0.0225
-5 -8 3 -0.0069 0.0053
-5 -8 4 0.0747 -0.0035
-5 -8 5 0.2911 -0.0002
-5 -8 6 0.2571 -0.0010
-5 -8 7 -0.0199 -0.0061
-5 -8 8 -0.1958 -0.0028
-5 -7 1 -0.0329 0.0291
-5 -7 2 0.0108 0.0066
-5 -7 3 0.0044 -0.0003
-5 -7 4 -0.0207 0.0076
-5 -7 5 -0.0483 0.0113
-5 -7 6 -0.1659 0.0089
-5 -7 7 -0.2944 0.0103
-5 -7 8 -0.2128 0.0136
-5 -7 9 0.0164 0.0111
-5 -6 1 0.2176 -0.0298
-5 -6 2 -0.1300 -0.0258
-5 -6 3 -0.4777 -0.0080
-5 -6 4 -0.2808 -0.0016
-5 -6 5 0.1515 -0.0046
-5 -6 6 0.2393 -0.0039
-5 -6 7 0.1017 -0.0021
-5 -6 8 0.1105 -0.0048
-5 -6 9 0.1731 -0.0068
-5 -6 10 0.0965 -0.0047
-5 -5 1 -0.9185 -0.0274
-5 -5 2 -0.7822 0.0002
-5 -5 3 0.0085 0.0020
-5 -5 4 0.8413 -0.0098
-5 -5 5 0.6804 -0.0105
-5 -5 6 -0.1424 -0.0043
-5 -5 7 -0.5038 -0.0040
-5 -5 8 -0.2007 -0.0048
-5 -5 9 0.1417 -0.0011
-5 -5 10 0.2144 0.0023
-5 -5 11 0.1557 0.0023
-5 -4 1 0.9632 0.0479
-5 -4 2 1.2119 0.0355
-5 -4 3 1.1197 0.0082
-5 -4 4 0.0391 0.0039
-5 -4 5 -1.2533 0.0142
-5 -4 6 -1.3299 0.0129
-5 -4 7 -0.2721 0.0024
-5 -4 8 0.5751 -0.0015
-5 -4 9 0.5134 0.0004
-5 -4 10 -0.0264 -0.0001
-5 -4 11 -0.4185 -0.0037
-5 -3 1 0.6504 0.0211
-5 -3 2 -0.2436 -0.0127
-5 -3 3 -1.0212 -0.0117
-5 -3 4 -1.2277 0.0087
-5 -3 5 -0.1656 0.0107
-5 -3 6 1.3761 -0.0034
-5 -3 7 1.8409 -0.0071
-5 -3 8 0.9414 0.0023
-5 -3 9 -0.2527 0.0075
-5 -3 10 -0.7638 0.0024
-5 -3 11 -0.4732 -0.0041
-5 -3 12 0.0917 -0.0036
-5 -2 1 -2.1312 -0.0509
-5 -2 2 -1.0841 -0.0364
-5 -2 3 -0.0507 -0.0065
-5 -2 4 1.0782 -0.0015
-5 -2 5 1.5716 -0.0151
-5 -2 6 0.7110 -0.0155
-5 -2 7 -0.8152 -0.0008
-5 -2 8 -1.6851 0.0064
-5 -2 9 -1.4219 -0.0007
-5 -2 10 -0.4641 -0.0067
-5 -2 11 0.4424 -0.0005
-5 -2 12 0.6778 0.0099
-5 -2 13 0.2714 0.0118
-5 -1 1 0.9185 -0.0081
-5 -1 2 0.9857 0.0174
-5 -1 3 0.5685 0.0124
-5 -1 4 -0.2837 -0.0064
-5 -1 5 -1.5187 -0.0082
-5 -1 6 -2.1573 0.0029
-5 -1 7 -1.5471 0.0045
-5 -1 8 -0.3156 -0.0052
-5 -1 9 0.6848 -0.0087
-5 -1 10 1.1657 -0.0001
-5 -1 11 0.9821 0.0070
-5 -1 12 0.2299 0.0019
-5 -1 13 -0.3695 -0.0070
-5 0 1 1.3324 0.0439
-5 0 2 0.1206 0.0240
-5 0 3 -0.4511 0.0029
-5 0 4 -0.6349 0.0059
-5 0 5 -0.0042 0.0158
-5 0 6 1.3267 0.0115
-5 0 7 2.1510 0.0011
-5 0 8 1.8882 0.0006
-5 0 9 1.2079 0.0067
-5 0 10 0.5483 0.0058
-5 0 11 -0.2393 -0.0043
-5 0 12 -0.7903 -0.0097
-5 0 13 -0.5402 -0.0024
-5 0 14 0.0752 0.0056
-5 1 1 -0.8474 -0.0056
-5 1 2 -0.4790 -0.0210
-5 1 3 0.1141 -0.0047
-5 1 4 0.8975 0.0090
-5 1 5 1.6387 0.0008
-5 1 6 1.3657 -0.0076
-5 1 7 0.0407 -0.0011
-5 1 8 -1.0257 0.0067
-5 1 9 -1.1997 0.0035
-5 1 10 -1.1359 -0.0030
-5 1 11 -1.0708 -0.0006
-5 1 12 -0.5043 0.0088
-5 1 13 0.3055 0.0108
-5 1 14 0.4571 -0.0010
-5 2 1 -1.5628 -0.0407
-5 2 2 -0.6958 -0.0142
-5 2 3 -0.1218 0.0003
-5 2 4 0.0456 -0.0130
-5 2 5 -0.6363 -0.0200
-5 2 6 -1.8367 -0.0069
-5 2 7 -2.2447 0.0024
-5 2 8 -1.4094 -0.0032
-5 2 9 -0.3763 -0.0072
-5 2 10 0.1214 -0.0010
-5 2 11 0.4860 0.0044
-5 2 12 0.8527 -0.0003
-5 2 13 0.6445 -0.0101
-5 2 14 -0.0603 -0.0116
-5 2 15 -0.3684 0.0000
-5 3 1 0.5596 0.0085
-5 3 2 0.8942 0.0195
-5 3 3 0.5454 0.0020
-5 3 4 -0.2756 -0.0048
-5 3 5 -0.9993 0.0086
-5 3 6 -0.8011 0.0122
-5 3 7 0.3681 0.0000
-5 3 8 1.4283 -0.0047
-5 3 9 1.5222 0.0020
-5 3 10 0.9939 0.0025
-5 3 11 0.4647 -0.0057
-5 3 12 -0.0619 -0.0084
-5 3 13 -0.5623 0.0001
-5 3 14 -0.5713 0.0108
-5 3 15 -0.0597 0.0133
-5 4 1 1.7586 0.0300
-5 4 2 0.8531 0.0128
-5 4 3 0.0526 0.0075
-5 4 4 -0.1269 0.0167
-5 4 5 0.3539 0.0130
-5 4 6 1.1521 -0.0010
-5 4 7 1.6031 -0.0010
-5 4 8 1.1624 0.0082
-5 4 9 0.0934 0.0048
-5 4 10 -0.7479 -0.0060
-5 4 11 -0.9122 -0.0047
-5 4 12 -0.6146 0.0059
-5 4 13 -0.1402 0.0077
-5 4 14 0.3175 -0.0030
-5 4 15 0.4479 -0.0135
-5 5 1 -0.3965 -0.0026
-5 5 2 -0.7505 -0.0068
-5 5 3 -0.4241 -0.0028
-5 5 4 0.0533 -0.0099
-5 5 5 0.3125 -0.0173
-5 5 6 0.3553 -0.0075
-5 5 7 0.0185 0.0040
-5 5 8 -0.7360 -0.0027
-5 5 9 -1.2405 -0.0132
-5 5 10 -0.8511 -0.0070
-5 5 11 0.0481 0.0052
-5 5 12 0.6011 0.0027
-5 5 13 0.5886 -0.0094
-5 5 14 0.3265 -0.0117
-5 5 15 0.0352 0.0003
-5 6 1 -1.2854 -0.0158
-5 6 2 -0.7682 -0.0139
-5 6 3 -0.3985 -0.0183
-5 6 4 -0.3596 -0.0159
-5 6 5 -0.2892 0.0007
-5 6 6 -0.2633 0.0089
-5 6 7 -0.6462 -0.0027
-5 6 8 -1.0001 -0.0104
-5 6 9 -0.5497 0.0010
-5 6 10 0.3713 0.0122
-5 6 11 0.7002 0.0075
-5 6 12 0.2735 0.0007
-5 6 13 -0.1602 0.0076
-5 6 14 -0.2415 0.0218
-5 6 15 -0.2137 0.0265
-5 7 1 0.0519 -0.0034
-5 7 2 0.4177 0.0004
-5 7 3 0.3921 0.0075
-5 7 4 0.3428 0.0201
-5 7 5 0.2606 0.0180
-5 7 6 -0.1419 0.0005
-5 7 7 -0.4704 -0.0047
-5 7 8 -0.0499 0.0081
-5 7 9 0.7480 0.0124
-5 7 10 0.8825 0.0016
-5 7 11 0.2707 -0.0017
-5 7 12 -0.2140 0.0082
-5 7 13 -0.2082 0.0116
-5 7 14 -0.1345 -0.0017
-5 7 15 -0.1934 -0.0210
-5 8 1 1.2707 0.0168
-5 8 2 0.8488 0.0159
-5 8 3 0.3979 0.0144
-5 8 4 0.1174 0.0040
-5 8 5 -0.0554 -0.0115
-5 8 6 0.0547 -0.0102
-5 8 7 0.5970 0.0042
-5 8 8 1.0680 0.0035
-5 8 9 0.8201 -0.0109
-5 8 10 0.0797 -0.0102
-5 8 11 -0.3592 0.0036
-5 8 12 -0.2858 -0.0003
-5 8 13 -0.1337 -0.0236
-5 8 14 -0.1000 -0.0363
-5 8 15 0.0144 -0.0254
-5 9 1 -0.2979 0.0003
-5 9 2 -0.6370 -0.0105
-5 9 3 -0.5654 -0.0148
-5 9 4 -0.2135 -0.0151
-5 9 5 0.2269 -0.0053
-5 9 6 0.4829 0.0083
-5 9 7 0.2528 0.0049
-5 9 8 -0.3740 -0.0095
-5 9 9 -0.8491 -0.0055
-5 9 10 -0.8034 0.0130
-5 9 11 -0.4528 0.0101
-5 9 12 -0.1749 -0.0148
-5 9 13 -0.0262 -0.0211
-5 9 14 0.1137 0.0059
-5 9 15 0.2176 0.0349
-5 10 1 -0.6504 -0.0211
-5 10 2 -0.2795 -0.0101
-5 10 3 0.0625 0.0028
-5 10 4 0.1905 0.0093
-5 10 5 -0.0684 0.0104
-5 10 6 -0.6448 0.0028
-5 10 7 -1.0284 -0.0082
-5 10 8 -0.7926 -0.0036
-5 10 9 -0.2070 0.0144
-5 10 10 0.1514 0.0144
-5 10 11 0.1777 -0.0098
-5 10 12 0.1552 -0.0188
-5 10 13 0.1806 0.0089
-5 10 14 0.1441 0.0381
-5 10 15 0.0383 0.0303
-5 11 1 0.3593 0.0057
-5 11 2 0.2390 0.0174
-5 11 3 0.0471 0.0103
-5 11 4 -0.1791 -0.0028
-5 11 5 -0.3787 -0.0080
-5 11 6 -0.2426 -0.0070
-5 11 7 0.3264 -0.0012
-5 11 8 0.8135 0.0091
-5 11 9 0.7454 0.0091
-5 11 10 0.3867 -0.0105
-5 11 11 0.2359 -0.0235
-5 11 12 0.2758 -0.0027
-5 11 13 0.2392 0.0272
-5 11 14 0.1310 0.0196
-5 11 15 0.0597 -0.0202
-5 12 1 -0.0775 0.0182
-5 12 2 -0.1401 0.0032
-5 12 3 0.0287 -0.0125
-5 12 4 0.1914 -0.0082
-5 12 5 0.3452 0.0059
-5 12 6 0.5566 0.0092
-5 12 7 0.5952 0.0040
-5 12 8 0.2870 -0.0002
-5 12 9 -0.0610 -0.0087
-5 12 10 -0.1092 -0.0180
-5 12 11 -0.0060 -0.0065
-5 12 12 -0.0286 0.0198
-5 12 13 -0.1298 0.0196
-5 12 14 -0.1786 -0.0163
-5 13 1 -0.1317 -0.0028
-5 13 2 0.1398 -0.0133
-5 13 3 0.2127 -0.0039
-5 13 4 0.0569 0.0134
-5 13 5 -0.0930 0.0110
-5 13 6 -0.1724 -0.0071
-5 13 7 -0.2790 -0.0127
-5 13 8 -0.3745 -0.0045
-5 13 9 -0.3702 -0.0023
-5 13 10 -0.3350 -0.0012
-5 13 11 -0.3399 0.0130
-5 13 12 -0.3203 0.0198
-5 13 13 -0.2526 -0.0035
-5 14 1 0.0575 -0.0107
-5 14 2 -0.0400 -0.0022
-5 14 3 -0.2187 0.0101
-5 14 4 -0.2736 0.0057
-5 14 5 -0.1582 -0.0131
-5 14 6 -0.0364 -0.0155
-5 14 7 -0.0322 0.0049
-5 14 8 -0.1060 0.0160
-5 14 9 -0.1416 0.0064
-5 14 10 -0.0547 0.0036
-5 14 11 0.1112 0.0140
-5 14 12 0.2012 0.0083
-5 15 1 -0.1394 -0.0000
-5 15 2 -0.0376 0.0022
-5 15 3 0.1255 -0.0018
-5 15 4 0.2590 -0.0126
-5 15 5 0.2709 -0.0119
-5 15 6 0.1555 0.0075
-5 15 7 0.0191 0.0182
-5 15 8 0.0050 0.0021
-5 15 9 0.1541 -0.0123
-5 15 10 0.3151 -0.0015
-5 15 11 0.2949 0.0081
-5 16 2 0.3059 -0.0058
-5 16 3 0.2040 -0.0037
-5 16 4 -0.0155 0.0002
-5 16 5 -0.1831 0.0099
-5 16 6 -0.2095 0.0137
-5 16 7 -0.1084 -0.0012
-5 16 8 0.0398 -0.0165
-4 -14 1 -0.3185 -0.0057
-4 -14 2 -0.3030 -0.0000
-4 -13 1 -0.2495 -0.0096
-4 -13 2 -0.1035 -0.0068
-4 -13 3 -0.0327 -0.0056
-4 -12 1 0.7998 0.0071
-4 -12 2 0.4729 0.0123
-4 -12 3 0.3261 0.0100
-4 -12 4 0.2824 0.0070
-4 -12 5 0.0717 0.0016
-4 -11 1 -0.0338 0.0292
-4 -11 2 -0.3283 0.0123
-4 -11 3 -0.1510 0.0022
-4 -11 4 -0.0508 0.0012
-4 -11 5 -0.1303 -0.0013
-4 -11 6 -0.0536 -0.0003
-4 -10 1 -1.2615 -0.0199
-4 -10 2 -0.6302 -0.0258
-4 -10 3 -0.1061 -0.0116
-4 -10 4 -0.0865 -0.0040
-4 -10 5 -0.1957 -0.0041
-4 -10 6 -0.1264 0.0032
-4 -10 7 -0.0426 0.0110
-4 -9 1 0.2065 -0.0354
-4 -9 2 0.6022 -0.0091
-4 -9 3 0.4343 0.0012
-4 -9 4 0.0306 -0.0056
-4 -9 5 -0.1197 -0.0054
-4 -9 6 0.0187 0.0008
-4 -9 7 0.1494 -0.0049
-4 -9 8 0.1137 -0.0179
-4 -8 1 0.6451 0.0278
-4 -8 2 0.4164 0.0297
-4 -8 3 0.1439 0.0121
-4 -8 4 -0.0515 0.0046
-4 -8 5 0.0500 0.0067
-4 -8 6 0.2964 0.0010
-4 -8 7 0.3033 -0.0084
-4 -8 8 0.0619 -0.0069
-4 -8 9 -0.0760 0.0036
-4 -7 1 -0.0895 0.0368
-4 -7 2 0.2232 0.0081
-4 -7 3 -0.0120 0.0005
-4 -7 4 -0.2736 0.0060
-4 -7 5 -0.0694 0.0049
-4 -7 6 0.1353 0.0024
-4 -7 7 -0.0974 0.0079
-4 -7 8 -0.3896 0.0135
-4 -7 9 -0.3404 0.0127
-4 -7 10 -0.1641 0.0095
-4 -6 1 0.1700 -0.0505
-4 -6 2 -0.1877 -0.0421
-4 -6 3 -0.8225 -0.0185
-4 -6 4 -0.5109 -0.0104
-4 -6 5 0.2115 -0.0091
-4 -6 6 0.2172 -0.0019
-4 -6 7 -0.2567 0.0012
-4 -6 8 -0.3187 -0.0029
-4 -6 9 0.0524 -0.0025
-4 -6 10 0.3272 0.0010
-4 -6 11 0.3592 -0.0014
-4 -5 1 -0.3809 -0.0316
-4 -5 2 -0.7766 0.0102
-4 -5 3 -0.2847 0.0140
-4 -5 4 0.6931 0.0002
-4 -5 5 0.6686 -0.0024
-4 -5 6 -0.1829 -0.0013
-4 -5 7 -0.4745 -0.0056
-4 -5 8 0.0804 -0.0053
-4 -5 9 0.6009 -0.0007
-4 -5 10 0.5637 -0.0036
-4 -5 11 0.1854 -0.0092
-4 -5 12 -0.1478 -0.0062
-4 -4 1 1.4893 0.0762
-4 -4 2 0.8932 0.0556
-4 -4 3 0.9475 0.0154
-4 -4 4 0.4568 0.0025
-4 -4 5 -0.5680 0.0083
-4 -4 6 -0.8241 0.0078
-4 -4 7 -0.0734 0.0029
-4 -4 8 0.5540 0.0004
-4 -4 9 0.3351 -0.0039
-4 -4 10 -0.3554 -0.0072
-4 -4 11 -0.8089 -0.0036
-4 -4 12 -0.6823 0.0005
-4 -4 13 -0.2272 -0.0012
-4 -3 1 -0.3944 0.0174
-4 -3 2 -0.7771 -0.0298
-4 -3 3 -0.5078 -0.0309
-4 -3 4 -0.4115 -0.0050
-4 -3 5 -0.0135 0.0069
-4 -3 6 0.7599 0.0019
-4 -3 7 1.0959 -0.0024
-4 -3 8 0.5950 -0.0004
-4 -3 9 -0.2263 0.0052
-4 -3 10 -0.6352 0.0103
-4 -3 11 -0.3274 0.0088
-4 -3 12 0.3205 0.0030
-4 -3 13 0.5814 0.0025
-4 -2 1 -3.2376 -0.0741
-4 -2 2 -0.9456 -0.0501
-4 -2 3 0.3051 -0.0087
-4 -2 4 0.5574 0.0051
-4 -2 5 0.3467 -0.0048
-4 -2 6 -0.1426 -0.0117
-4 -2 7 -0.7043 -0.0064
-4 -2 8 -1.0456 0.0031
-4 -2 9 -0.9841 0.0060
-4 -2 10 -0.4256 -0.0005
-4 -2 11 0.3682 -0.0060
-4 -2 12 0.6933 -0.0006
-4 -2 13 0.2886 0.0067
-4 -2 14 -0.1745 0.0038
-4 -1 1 1.6853 0.0003
-4 -1 2 1.8132 0.0359
-4 -1 3 0.4534 0.0293
-4 -1 4 -0.9987 0.0046
-4 -1 5 -1.6753 -0.0065
-4 -1 6 -1.3549 -0.0029
-4 -1 7 -0.5495 0.0021
-4 -1 8 0.0335 0.0002
-4 -1 9 0.3843 -0.0077
-4 -1 10 0.7862 -0.0108
-4 -1 11 0.8756 -0.0027
-4 -1 12 0.2690 0.0039
-4 -1 13 -0.4165 -0.0016
-4 -1 14 -0.4082 -0.0071
-4 0 1 2.9691 0.0706
-4 0 2 0.5957 0.0337
-4 0 3 -0.6313 -0.0008
-4 0 4 -0.2954 -0.0024
-4 0 5 1.1075 0.0081
-4 0 6 2.3103 0.0099
-4 0 7 2.2471 0.0054
-4 0 8 1.3233 0.0009
-4 0 9 0.6868 0.0002
-4 0 10 0.4248 0.0049
-4 0 11 -0.1213 0.0063
-4 0 12 -0.7126 -0.0016
-4 0 13 -0.5662 -0.0064
-4 0 14 0.0727 0.0001
-4 0 15 0.2935 0.0036
-4 1 1 -1.4783 -0.0241
-4 1 2 -1.4804 -0.0500
-4 1 3 -0.1477 -0.0244
-4 1 4 1.3747 0.0021
-4 1 5 1.7954 0.0012
-4 1 6 0.5894 -0.0059
-4 1 7 -1.1437 -0.0033
-4 1 8 -1.7870 0.0016
-4 1 9 -1.2663 0.0043
-4 1 10 -0.7737 0.0041
-4 1 11 -0.6778 0.0000
-4 1 12 -0.3217 -0.0013
-4 1 13 0.2998 0.0046
-4 1 14 0.4072 0.0060
-4 1 15 -0.0552 -0.0033
-4 2 1 -3.0814 -0.0714
-4 2 2 -1.2394 -0.0172
-4 2 3 -0.0291 0.0157
-4 2 4 -0.3173 0.0017
-4 2 5 -1.7440 -0.0142
-4 2 6 -2.8155 -0.0068
-4 2 7 -2.3035 0.0030
-4 2 8 -0.6801 0.0022
-4 2 9 0.5138 -0.0003
-4 2 10 0.6644 -0.0007
-4 2 11 0.4773 -0.0007
-4 2 12 0.4522 0.0017
-4 2 13 0.2631 0.0024
-4 2 14 -0.1630 -0.0032
-4 2 15 -0.2646 -0.0052
-4 2 16 0.1008 0.0026
-4 3 1 1.0472 0.0442
-4 3 2 1.7693 0.0573
-4 3 3 0.8912 0.0202
-4 3 4 -0.4898 -0.0048
-4 3 5 -0.8590 0.0057
-4 3 6 0.1553 0.0154
-4 3 7 1.5350 0.0063
-4 3 8 2.0266 -0.0023
-4 3 9 1.3731 -0.0022
-4 3 10 0.3652 -0.0035
-4 3 11 -0.2176 -0.0061
-4 3 12 -0.3479 -0.0049
-4 3 13 -0.3082 -0.0032
-4 3 14 -0.1076 -0.0023
-4 3 15 0.2147 0.0021
-4 3 16 0.2912 0.0064
-4 4 1 3.0123 0.0457
-4 4 2 1.4564 -0.0016
-4 4 3 0.0178 -0.0174
-4 4 4 -0.0134 0.0028
-4 4 5 0.9338 0.0114
-4 4 6 1.5939 -0.0033
-4 4 7 1.3707 -0.0110
-4 4 8 0.4971 -0.0042
-4 4 9 -0.4575 -0.0023
-4 4 10 -0.8976 -0.0065
-4 4 11 -0.6285 -0.0035
-4 4 12 -0.0758 0.0039
-4 4 13 0.2494 0.0042
-4 4 14 0.2573 -0.0009
-4 4 15 0.0695 -0.0037
-4 4 16 -0.1935 -0.0042
-4 5 1 -0.7554 -0.0458
-4 5 2 -1.6807 -0.0352
-4 5 3 -1.1157 -0.0054
-4 5 4 -0.0024 -0.0020
-4 5 5 0.4174 -0.0182
-4 5 6 0.1066 -0.0164
-4 5 7 -0.4226 0.0012
-4 5 8 -0.9370 0.0055
-4 5 9 -1.1208 -0.0020
-4 5 10 -0.6240 0.0000
-4 5 11 0.1851 0.0090
-4 5 12 0.5266 0.0074
-4 5 13 0.2959 -0.0035
-4 5 14 0.0121 -0.0082
-4 5 15 -0.0559 -0.0020
-4 5 16 0.0028 0.0063
-4 6 1 -2.2917 -0.0101
-4 6 2 -1.1418 0.0125
-4 6 3 -0.0035 0.0026
-4 6 4 0.1539 -0.0142
-4 6 5 -0.3252 -0.0030
-4 6 6 -0.7683 0.0178
-4 6 7 -1.0546 0.0145
-4 6 8 -1.0317 -0.0017
-4 6 9 -0.3911 -0.0020
-4 6 10 0.4829 0.0082
-4 6 11 0.7360 0.0079
-4 6 12 0.2971 -0.0008
-4 6 13 -0.1159 -0.0012
-4 6 14 -0.1606 0.0100
-4 6 15 -0.1015 0.0208
-4 6 16 -0.1001 0.0184
-4 6 17 -0.0761 0.0038
-4 7 1 0.7025 0.0266
-4 7 2 1.3072 0.0097
-4 7 3 0.8680 -0.0026
-4 7 4 0.0527 0.0128
-4 7 5 -0.3808 0.0266
-4 7 6 -0.3427 0.0102
-4 7 7 0.0490 -0.0116
-4 7 8 0.7004 -0.0084
-4 7 9 1.1532 0.0052
-4 7 10 0.8927 0.0050
-4 7 11 0.1470 -0.0027
-4 7 12 -0.3660 -0.0022
-4 7 13 -0.4066 0.0041
-4 7 14 -0.2849 0.0059
-4 7 15 -0.1928 -0.0029
-4 7 16 -0.0758 -0.0196
-4 7 17 0.0358 -0.0289
-4 8 1 1.6790 0.0023
-4 8 2 0.6751 -0.0029
-4 8 3 -0.1496 0.0084
-4 8 4 -0.2201 0.0113
-4 8 5 0.3062 -0.0098
-4 8 6 0.9182 -0.0246
-4 8 7 1.1480 -0.0103
-4 8 8 0.7738 0.0068
-4 8 9 0.0459 0.0021
-4 8 10 -0.4685 -0.0080
-4 8 11 -0.4916 -0.0064
-4 8 12 -0.2408 -0.0029
-4 8 13 0.0135 -0.0079
-4 8 14 0.2148 -0.0160
-4 8 15 0.3312 -0.0220
-4 8 16 0.2960 -0.0205
-4 8 17 0.1627 -0.0041
-4 9 1 -0.8908 -0.0081
-4 9 2 -1.0883 -0.0052
-4 9 3 -0.5694 -0.0069
-4 9 4 0.2028 -0.0183
-4 9 5 0.5892 -0.0174
-4 9 6 0.2081 0.0048
-4 9 7 -0.6549 0.0184
-4 9 8 -1.1444 0.0060
-4 9 9 -0.7998 -0.0064
-4 9 10 -0.1534 0.0006
-4 9 11 0.1067 0.0081
-4 9 12 0.0588 0.0008
-4 9 13 0.0792 -0.0071
-4 9 14 0.0945 -0.0034
-4 9 15 -0.0734 0.0069
-4 9 16 -0.2237 0.0195
-4 9 17 -0.1699 0.0293
-4 10 1 -0.6864 -0.0046
-4 10 2 -0.0688 -0.0052
-4 10 3 0.3323 -0.0051
-4 10 4 0.1999 0.0030
-4 10 5 -0.4823 0.0177
-4 10 6 -1.1643 0.0184
-4 10 7 -1.0274 -0.0003
-4 10 8 -0.0857 -0.0116
-4 10 9 0.5831 -0.0000
-4 10 10 0.3193 0.0109
-4 10 11 -0.2153 0.0018
-4 10 12 -0.2633 -0.0099
-4 10 13 -0.0828 -0.0033
-4 10 14 -0.1209 0.0131
-4 10 15 -0.1534 0.0217
-4 10 16 0.0466 0.0180
-4 11 1 0.5391 0.0004
-4 11 2 0.3378 0.0039
-4 11 3 -0.0173 0.0092
-4 11 4 -0.3986 0.0105
-4 11 5 -0.5017 0.0017
-4 11 6 0.0275 -0.0127
-4 11 7 0.8704 -0.0161
-4 11 8 1.0802 -0.0034
-4 11 9 0.4217 0.0068
-4 11 10 -0.1545 -0.0009
-4 11 11 0.0170 -0.0135
-4 11 12 0.3914 -0.0088
-4 11 13 0.3764 0.0093
-4 11 14 0.2578 0.0174
-4 11 15 0.3375 0.0053
-4 11 16 0.3086 -0.0144
-4 12 1 -0.1530 0.0005
-4 12 2 -0.1992 0.0046
-4 12 3 -0.0190 0.0007
-4 12 4 0.2489 -0.0080
-4 12 5 0.6057 -0.0106
-4 12 6 0.8671 -0.0044
-4 12 7 0.6349 0.0039
-4 12 8 0.0091 0.0074
-4 12 9 -0.3089 0.0033
-4 12 10 -0.0657 -0.0053
-4 12 11 0.1601 -0.0069
-4 12 12 0.0089 0.0048
-4 12 13 -0.1428 0.0151
-4 12 14 -0.0677 0.0050
-4 12 15 -0.0855 -0.0168
-4 12 16 -0.2729 -0.0232
-4 13 1 -0.1329 0.0053
-4 13 2 0.2013 0.0010
-4 13 3 0.3212 -0.0060
-4 13 4 0.2003 -0.0015
-4 13 5 -0.0343 0.0091
-4 13 6 -0.3363 0.0092
-4 13 7 -0.5915 0.0025
-4 13 8 -0.6000 0.0019
-4 13 9 -0.4374 0.0015
-4 13 10 -0.3965 -0.0051
-4 13 11 -0.4488 -0.0035
-4 13 12 -0.3129 0.0107
-4 13 13 -0.0785 0.0120
-4 13 14 -0.0899 -0.0096
-4 13 15 -0.2565 -0.0232
-4 14 1 0.0489 0.0030
-4 14 2 -0.0069 -0.0036
-4 14 3 -0.2194 0.0008
-4 14 4 -0.4011 0.0105
-4 14 5 -0.4074 0.0047
-4 14 6 -0.2516 -0.0092
-4 14 7 -0.0718 -0.0064
-4 14 8 -0.0249 0.0046
-4 14 9 -0.0685 0.0001
-4 14 10 0.0536 -0.0063
-4 14 11 0.3781 0.0087
-4 14 12 0.5187 0.0217
-4 14 13 0.2447 0.0024
-4 14 14 -0.0742 -0.0221
-4 15 1 0.0271 -0.0076
-4 15 2 0.0983 -0.0073
-4 15 3 0.0945 -0.0006
-4 15 4 0.1397 -0.0052
-4 15 5 0.2696 -0.0171
-4 15 6 0.3365 -0.0107
-4 15 7 0.2278 0.0082
-4 15 8 0.1158 0.0077
-4 15 9 0.2567 -0.0063
-4 15 10 0.5125 0.0002
-4 15 11 0.4417 0.0157
-4 15 12 0.0071 0.0012
-4 15 13 -0.2687 -0.0277
-4 16 1 0.3472 -0.0097
-4 16 2 0.2049 -0.0032
-4 16 3 -0.0079 0.0002
-4 16 4 -0.0698 -0.0033
-4 16 5 -0.0422 0.0021
-4 16 6 -0.0843 0.0159
-4 16 7 -0.1300 0.0128
-4 16 8 -0.0187 -0.0073
-4 16 9 0.1223 -0.0121
-4 16 10 -0.0011 0.0008
-4 16 11 -0.3166 -0.0037
-4 16 12 -0.3982 -0.0256
-4 17 4 -0.0949 0.0110
-4 17 5 0.0074 0.0108
-4 17 6 -0.0064 0.0047
-4 17 7 -0.0059 -0.0091
-4 17 8 0.0120 -0.0124
-3 -15 1 0.2532 -0.0040
-3 -14 1 -0.6940 -0.0077
-3 -14 2 -0.5075 -0.0035
-3 -14 3 -0.1940 0.0049
-3 -13 1 -0.1771 -0.0134
-3 -13 2 0.2793 -0.0009
-3 -13 3 0.3679 0.0016
-3 -13 4 0.2130 -0.0038
-3 -12 1 1.2454 0.0196
-3 -12 2 0.8053 0.0204
-3 -12 3 0.2167 0.0067
-3 -12 4 -0.1024 0.0014
-3 -12 5 -0.1399 0.0037
-3 -12 6 -0.0239 -0.0010
-3 -11 1 -0.1218 0.0276
-3 -11 2 -0.7456 -0.0002
-3 -11 3 -0.6499 -0.0084
-3 -11 4 -0.1684 0.0008
-3 -11 5 0.1944 0.0013
-3 -11 6 0.2602 -0.0042
-3 -11 7 0.1002 0.0029
-3 -10 1 -1.5366 -0.0368
-3 -10 2 -0.8823 -0.0322
-3 -10 3 -0.0654 -0.0063
-3 -10 4 0.2269 0.0021
-3 -10 5 -0.0446 -0.0051
-3 -10 6 -0.4213 -0.0001
-3 -10 7 -0.4932 0.0123
-3 -10 8 -0.2334 0.0091
-3 -9 1 -0.0056 -0.0263
-3 -9 2 0.5664 0.0062
-3 -9 3 0.6152 0.0094
-3 -9 4 0.1466 -0.0064
-3 -9 5 -0.2973 -0.0065
-3 -9 6 -0.2094 0.0041
-3 -9 7 0.2563 -0.0002
-3 -9 8 0.5106 -0.0146
-3 -9 9 0.3215 -0.0183
-3 -8 1 1.0498 0.0461
-3 -8 2 1.0210 0.0319
-3 -8 3 0.6869 0.0054
-3 -8 4 0.1600 0.0021
-3 -8 5 0.0764 0.0088
-3 -8 6 0.4878 0.0008
-3 -8 7 0.6607 -0.0114
-3 -8 8 0.2635 -0.0102
-3 -8 9 -0.1807 -0.0025
-3 -8 10 -0.2335 0.0029
-3 -7 1 0.4345 0.0173
-3 -7 2 0.4031 -0.0115
-3 -7 3 -0.2442 -0.0049
-3 -7 4 -0.6865 0.0082
-3 -7 5 -0.3069 0.0026
-3 -7 6 0.1064 -0.0018
-3 -7 7 -0.1933 0.0084
-3 -7 8 -0.6864 0.0148
-3 -7 9 -0.6726 0.0118
-3 -7 10 -0.3302 0.0142
-3 -7 11 -0.0919 0.0174
-3 -6 1 -0.9660 -0.0652
-3 -6 2 -1.1887 -0.0356
-3 -6 3 -1.5456 -0.0073
-3 -6 4 -0.9060 -0.0094
-3 -6 5 0.0445 -0.0108
-3 -6 6 0.0875 0.0036
-3 -6 7 -0.4034 0.0071
-3 -6 8 -0.3651 -0.0032
-3 -6 9 0.1866 -0.0010
-3 -6 10 0.5840 0.0086
-3 -6 11 0.6115 0.0003
-3 -6 12 0.4023 -0.0149
-3 -5 1 -0.3694 -0.0012
-3 -5 2 -0.3155 0.0287
-3 -5 3 0.1400 0.0126
-3 -5 4 0.9755 -0.0048
-3 -5 5 0.9543 0.0006
-3 -5 6 0.1969 -0.0010
-3 -5 7 -0.0788 -0.0155
-3 -5 8 0.3318 -0.0138
-3 -5 9 0.6338 -0.0011
-3 -5 10 0.4435 -0.0074
-3 -5 11 -0.0036 -0.0221
-3 -5 12 -0.3639 -0.0151
-3 -5 13 -0.3562 0.0031
-3 -4 1 3.4445 0.0719
-3 -4 2 1.9066 0.0367
-3 -4 3 1.2928 0.0052
-3 -4 4 0.8166 0.0074
-3 -4 5 -0.0195 0.0104
-3 -4 6 -0.4670 0.0003
-3 -4 7 -0.2139 0.0017
-3 -4 8 0.0880 0.0116
-3 -4 9 -0.0234 0.0041
-3 -4 10 -0.3856 -0.0096
-3 -4 11 -0.6406 -0.0026
-3 -4 12 -0.5118 0.0117
-3 -4 13 -0.0981 0.0081
-3 -4 14 0.0905 -0.0030
-3 -3 1 -0.8911 -0.0060
-3 -3 2 -2.0801 -0.0313
-3 -3 3 -1.3549 -0.0169
-3 -3 4 -0.6229 -0.0006
-3 -3 5 -0.2696 -0.0007
-3 -3 6 0.0902 0.0036
-3 -3 7 0.4201 0.0119
-3 -3 8 0.4789 0.0060
-3 -3 9 0.2323 -0.0020
-3 -3 10 -0.0995 0.0070
-3 -3 11 -0.1309 0.0162
-3 -3 12 0.2119 0.0074
-3 -3 13 0.4358 -0.0025
-3 -3 14 0.2329 0.0016
-3 -2 1 -6.6018 -0.0600
-3 -2 2 -2.6457 -0.0326
-3 -2 3 0.1139 -0.0112
-3 -2 4 0.6143 -0.0111
-3 -2 5 -0.0099 -0.0085
-3 -2 6 -0.5053 -0.0029
-3 -2 7 -0.5537 -0.0092
-3 -2 8 -0.5467 -0.0139
-3 -2 9 -0.7252 -0.0029
-3 -2 10 -0.6991 0.0039
-3 -2 11 -0.1662 -0.0055
-3 -2 12 0.3575 -0.0094
-3 -2 13 0.2983 0.0015
-3 -2 14 -0.0347 0.0061
-3 -2 15 -0.0893 -0.0013
-3 -1 1 2.6795 0.0117
-3 -1 2 4.4304 0.0298
-3 -1 3 2.5472 0.0167
-3 -1 4 -0.2523 0.0089
-3 -1 5 -1.5441 0.0091
-3 -1 6 -1.0092 -0.0013
-3 -1 7 -0.0160 -0.0094
-3 -1 8 0.2910 -0.0006
-3 -1 9 0.2107 0.0046
-3 -1 10 0.4776 -0.0056
-3 -1 11 0.8168 -0.0081
-3 -1 12 0.5344 0.0036
-3 -1 13 -0.1131 0.0057
-3 -1 14 -0.3439 -0.0043
-3 -1 15 -0.1201 -0.0046
-3 0 1 7.5257 0.0653
-3 0 2 2.6755 0.0253
-3 0 3 -0.9171 0.0039
-3 0 4 -1.1971 0.0079
-3 0 5 0.8532 0.0047
-3 0 6 2.5765 -0.0024
-3 0 7 2.3913 0.0058
-3 0 8 1.1238 0.0130
-3 0 9 0.3688 0.0039
-3 0 10 0.2996 -0.0014
-3 0 11 0.0605 0.0061
-3 0 12 -0.4370 0.0047
-3 0 13 -0.5119 -0.0074
-3 0 14 -0.0997 -0.0079
-3 0 15 0.1641 0.0006
-3 0 16 0.0465 -0.0015
-3 1 1 -3.7038 -0.0357
-3 1 2 -5.1199 -0.0547
-3 1 3 -2.8174 -0.0253
-3 1 4 0.4889 -0.0050
-3 1 5 1.7751 -0.0072
-3 1 6 0.4096 -0.0028
-3 1 7 -1.6119 0.0064
-3 1 8 -2.1914 0.0020
-3 1 9 -1.3534 -0.0039
-3 1 10 -0.5120 0.0018
-3 1 11 -0.3099 0.0031
-3 1 12 -0.2383 -0.0046
-3 1 13 0.0226 -0.0023
-3 1 14 0.1251 0.0080
-3 1 15 -0.0800 0.0060
-3 1 16 -0.2117 -0.0029
-3 2 1 -6.6280 -0.0737
-3 2 2 -2.2462 -0.0092
-3 2 3 0.9421 0.0259
-3 2 4 0.8988 0.0118
-3 2 5 -1.2590 -0.0031
-3 2 6 -2.7472 0.0012
-3 2 7 -2.1154 0.0016
-3 2 8 -0.3333 -0.0040
-3 2 9 0.8347 -0.0013
-3 2 10 0.7954 0.0024
-3 2 11 0.2530 -0.0012
-3 2 12 -0.0488 0.0005
-3 2 13 -0.0702 0.0087
-3 2 14 -0.0310 0.0058
-3 2 15 0.0964 -0.0054
-3 2 16 0.3267 -0.0056
-3 2 17 0.3946 0.0024
-3 3 1 3.6504 0.0643
-3 3 2 4.8016 0.0743
-3 3 3 2.7930 0.0260
-3 3 4 0.0095 -0.0105
-3 3 5 -0.9094 -0.0057
-3 3 6 0.1953 0.0041
-3 3 7 1.5566 -0.0012
-3 3 8 1.8253 -0.0044
-3 3 9 1.0639 -0.0019
-3 3 10 0.1025 -0.0044
-3 3 11 -0.3491 -0.0066
-3 3 12 -0.1863 -0.0025
-3 3 13 0.1758 -0.0033
-3 3 14 0.3569 -0.0108
-3 3 15 0.3050 -0.0091
-3 3 16 0.0700 0.0034
-3 3 17 -0.2569 0.0104
-3 4 1 4.4606 0.0484
-3 4 2 1.3306 -0.0206
-3 4 3 -1.1380 -0.0461
-3 4 4 -1.1444 -0.0176
-3 4 5 0.3778 0.0072
-3 4 6 1.4173 0.0015
-3 4 7 1.3000 -0.0065
-3 4 8 0.5857 -0.0017
-3 4 9 -0.1373 0.0003
-3 4 10 -0.4888 -0.0030
-3 4 11 -0.2934 -0.0008
-3 4 12 0.1129 0.0027
-3 4 13 0.2050 0.0003
-3 4 14 -0.0471 -0.0002
-3 4 15 -0.3113 0.0062
-3 4 16 -0.4123 0.0089
-3 4 17 -0.3092 0.0016
-3 5 1 -2.5551 -0.0795
-3 5 2 -3.2870 -0.0576
-3 5 3 -1.9085 0.0007
-3 5 4 0.1014 0.0251
-3 5 5 0.9814 0.0056
-3 5 6 0.6166 -0.0081
-3 5 7 -0.1739 0.0021
-3 5 8 -0.8997 0.0088
-3 5 9 -1.2432 0.0026
-3 5 10 -0.9082 0.0007
-3 5 11 -0.1962 0.0063
-3 5 12 0.1982 0.0068
-3 5 13 0.1315 0.0022
-3 5 14 0.0045 0.0000
-3 5 15 0.0182 -0.0006
-3 5 16 0.1041 -0.0037
-3 5 17 0.2319 -0.0073
-3 6 1 -2.3343 -0.0064
-3 6 2 -0.4884 0.0469
-3 6 3 0.8884 0.0402
-3 6 4 0.8231 -0.0038
-3 6 5 -0.2169 -0.0186
-3 6 6 -1.2389 0.0014
-3 6 7 -1.7160 0.0104
-3 6 8 -1.4397 -0.0019
-3 6 9 -0.4712 -0.0073
-3 6 10 0.5431 0.0014
-3 6 11 0.8669 0.0063
-3 6 12 0.5247 0.0015
-3 6 13 0.0709 -0.0032
-3 6 14 -0.1911 -0.0022
-3 6 15 -0.2534 0.0032
-3 6 16 -0.1282 0.0084
-3 6 17 0.0391 0.0085
-3 6 18 0.0248 0.0055
-3 7 1 1.7358 0.0647
-3 7 2 1.7352 0.0245
-3 7 3 0.7164 -0.0267
-3 7 4 -0.4204 -0.0263
-3 7 5 -0.9026 0.0075
-3 7 6 -0.5495 0.0150
-3 7 7 0.4034 -0.0047
-3 7 8 1.3467 -0.0109
-3 7 9 1.5510 0.0018
-3 7 10 0.9058 0.0075
-3 7 11 0.0454 0.0008
-3 7 12 -0.4760 -0.0055
-3 7 13 -0.6102 -0.0050
-3 7 14 -0.4205 0.0016
-3 7 15 0.0141 0.0088
-3 7 16 0.3346 0.0056
-3 7 17 0.2340 -0.0071
-3 7 18 -0.0481 -0.0124
-3 8 1 1.2164 -0.0117
-3 8 2 0.0503 -0.0402
-3 8 3 -0.4419 -0.0175
-3 8 4 -0.1035 0.0210
-3 8 5 0.6822 0.0193
-3 8 6 1.3877 -0.0070
-3 8 7 1.4035 -0.0103
-3 8 8 0.5322 0.0056
-3 8 9 -0.4883 0.0082
-3 8 10 -0.7749 -0.0022
-3 8 11 -0.4336 -0.0071
-3 8 12 -0.0872 -0.0054
-3 8 13 0.1999 -0.0017
-3 8 14 0.5714 0.0030
-3 8 15 0.6489 -0.0010
-3 8 16 0.1739 -0.0168
-3 8 17 -0.3071 -0.0237
-3 8 18 -0.2673 -0.0090
-3 9 1 -1.1749 -0.0331
-3 9 2 -0.9523 -0.0014
-3 9 3 -0.2430 0.0246
-3 9 4 0.3577 0.0103
-3 9 5 0.4574 -0.0151
-3 9 6 -0.1313 -0.0099
-3 9 7 -1.0652 0.0093
-3 9 8 -1.3600 0.0080
-3 9 9 -0.5890 -0.0040
-3 9 10 0.3039 -0.0038
-3 9 11 0.3895 0.0016
-3 9 12 0.0886 0.0014
-3 9 13 0.0696 0.0016
-3 9 14 -0.0097 0.0005
-3 9 15 -0.4974 -0.0095
-3 9 16 -0.7567 -0.0135
-3 9 17 -0.3146 0.0046
-3 9 18 0.1998 0.0251
-3 10 1 -0.5538 0.0177
-3 10 2 -0.0612 0.0195
-3 10 3 0.1491 -0.0047
-3 10 4 -0.0680 -0.0213
-3 10 5 -0.6359 -0.0067
-3 10 6 -1.0973 0.0107
-3 10 7 -0.7528 0.0033
-3 10 8 0.2801 -0.0099
-3 10 9 0.8021 -0.0059
-3 10 10 0.2217 0.0020
-3 10 11 -0.4802 -0.0003
-3 10 12 -0.4341 -0.0026
-3 10 13 -0.1997 0.0003
-3 10 14 -0.3601 -0.0011
-3 10 15 -0.3407 -0.0014
-3 10 16 0.2551 0.0129
-3 10 17 0.6643 0.0284
-3 11 1 0.3077 0.0089
-3 11 2 0.2520 -0.0151
-3 11 3 0.0779 -0.0159
-3 11 4 -0.1860 0.0060
-3 11 5 -0.2612 0.0160
-3 11 6 0.2149 0.0013
-3 11 7 0.9321 -0.0113
-3 11 8 0.9717 -0.0049
-3 11 9 0.2052 0.0038
-3 11 10 -0.3090 0.0022
-3 11 11 0.0041 -0.0004
-3 11 12 0.3840 0.0013
-3 11 13 0.2727 0.0008
-3 11 14 0.2520 0.0015
-3 11 15 0.6479 0.0109
-3 11 16 0.7397 0.0176
-3 11 17 0.1729 0.0048
-3 12 1 0.0981 -0.0229
-3 12 2 0.1385 -0.0059
-3 12 3 0.1964 0.0187
-3 12 4 0.2787 0.0173
-3 12 5 0.5365 -0.0031
-3 12 6 0.7706 -0.0101
-3 12 7 0.5147 0.0003
-3 12 8 -0.1075 0.0076
-3 12 9 -0.3636 0.0060
-3 12 10 -0.0834 0.0036
-3 12 11 0.0885 -0.0004
-3 12 12 -0.0770 -0.0055
-3 12 13 -0.0473 -0.0012
-3 12 14 0.2578 0.0110
-3 12 15 0.1827 0.0112
-3 12 16 -0.3713 -0.0080
-3 12 17 -0.6409 -0.0264
-3 13 1 -0.1270 0.0049
-3 13 2 0.0776 0.0211
-3 13 3 0.1262 0.0069
-3 13 4 0.0511 -0.0147
-3 13 5 -0.1096 -0.0114
-3 13 6 -0.4038 0.0041
-3 13 7 -0.6672 0.0063
-3 13 8 -0.6316 0.0014
-3 13 9 -0.4269 0.0011
-3 13 10 -0.3905 -0.0036
-3 13 11 -0.3978 -0.0111
-3 13 12 -0.1183 -0.0019
-3 13 13 0.1744 0.0160
-3 13 14 -0.0539 0.0096
-3 13 15 -0.5642 -0.0203
-3 13 16 -0.6212 -0.0346
-3 14 1 -0.1071 0.0170
-3 14 2 0.0131 -0.0024
-3 14 3 -0.1337 -0.0184
-3 14 4 -0.3694 -0.0059
-3 14 5 -0.4589 0.0109
-3 14 6 -0.2963 0.0047
-3 14 7 -0.0190 -0.0057
-3 14 8 0.0849 -0.0006
-3 14 9 0.0024 0.0018
-3 14 10 0.1058 -0.0055
-3 14 11 0.4956 0.0019
-3 14 12 0.6383 0.0202
-3 14 13 0.1860 0.0114
-3 14 14 -0.3202 -0.0213
-3 14 15 -0.2248 -0.0269
-3 14 16 0.2383 0.0078
-3 15 1 0.4122 -0.0108
-3 15 2 0.3248 -0.0168
-3 15 3 0.0137 -0.0014
-3 15 4 -0.0767 0.0118
-3 15 5 0.1890 0.0003
-3 15 6 0.4572 -0.0117
-3 15 7 0.3759 -0.0013
-3 15 8 0.1401 0.0082
-3 15 9 0.2245 -0.0014
-3 15 10 0.5657 -0.0048
-3 15 11 0.5424 0.0079
-3 15 12 -0.0148 0.0044
-3 15 13 -0.4294 -0.0200
-3 15 14 -0.1881 -0.0208
-3 15 15 0.2889 0.0144
-3 16 1 0.3647 -0.0074
-3 16 2 -0.1180 0.0036
-3 16 3 -0.3252 0.0112
-3 16 4 -0.0465 0.0012
-3 16 5 0.2540 -0.0087
-3 16 6 0.1419 0.0006
-3 16 7 -0.1467 0.0097
-3 16 8 -0.1264 -0.0023
-3 16 9 0.1104 -0.0143
-3 16 10 0.0276 -0.0058
-3 16 11 -0.4248 0.0011
-3 16 12 -0.6422 -0.0107
-3 16 13 -0.3021 -0.0150
-3 17 2 -0.4464 0.0100
-3 17 3 -0.0735 0.0044
-3 17 4 0.2610 -0.0020
-3 17 5 0.1312 0.0018
-3 17 6 -0.2106 0.0075
-3 17 7 -0.2766 0.0011
-3 17 8 -0.0989 -0.0068
-3 17 9 -0.0831 0.0015
-3 17 10 -0.2794 0.0145
-3 17 11 -0.3122 0.0112
-2 -15 1 -0.0766 0.0037
-2 -15 2 -0.2092 -0.0056
-2 -14 1 -0.6566 -0.0101
-2 -14 2 -0.4108 -0.0105
-2 -14 3 -0.0605 0.0010
-2 -14 4 0.0265 0.0054
-2 -13 1 -0.1216 -0.0142
-2 -13 2 0.3645 0.0065
-2 -13 3 0.4812 0.0124
-2 -13 4 0.1849 0.0028
-2 -13 5 -0.1198 -0.0007
-2 -12 1 1.1478 0.0290
-2 -12 2 0.8893 0.0236
-2 -12 3 0.2262 -0.0003
-2 -12 4 -0.2385 -0.0091
-2 -12 5 -0.1565 -0.0019
-2 -12 6 0.2159 -0.0026
-2 -12 7 0.3566 -0.0094
-2 -11 1 0.0985 0.0193
-2 -11 2 -0.5896 -0.0158
-2 -11 3 -0.7030 -0.0198
-2 -11 4 -0.2195 0.0006
-2 -11 5 0.3169 0.0063
-2 -11 6 0.3476 -0.0029
-2 -11 7 -0.0898 0.0005
-2 -11 8 -0.4048 0.0119
-2 -10 1 -1.5695 -0.0476
-2 -10 2 -1.2141 -0.0298
-2 -10 3 -0.4582 0.0085
-2 -10 4 0.0290 0.0164
-2 -10 5 -0.1155 -0.0002
-2 -10 6 -0.5735 -0.0012
-2 -10 7 -0.6776 0.0120
-2 -10 8 -0.2408 0.0105
-2 -10 9 0.2206 -0.0023
-2 -9 1 -0.7540 -0.0134
-2 -9 2 0.2173 0.0239
-2 -9 3 0.7407 0.0162
-2 -9 4 0.5401 -0.0136
-2 -9 5 0.0274 -0.0162
-2 -9 6 -0.0749 0.0002
-2 -9 7 0.3338 -0.0004
-2 -9 8 0.6299 -0.0134
-2 -9 9 0.4354 -0.0155
-2 -9 10 0.0765 -0.0098
-2 -8 1 2.1079 0.0588
-2 -8 2 2.3004 0.0247
-2 -8 3 1.6147 -0.0137
-2 -8 4 0.5037 -0.0094
-2 -8 5 -0.0492 0.0100
-2 -8 6 0.2274 0.0040
-2 -8 7 0.5350 -0.0111
-2 -8 8 0.3015 -0.0095
-2 -8 9 -0.1050 -0.0026
-2 -8 10 -0.2519 -0.0013
-2 -8 11 -0.2262 0.0048
-2 -7 1 1.4033 -0.0066
-2 -7 2 0.0939 -0.0319
-2 -7 3 -1.2486 -0.0034
-2 -7 4 -1.6553 0.0250
-2 -7 5 -0.8309 0.0133
-2 -7 6 0.0679 -0.0011
-2 -7 7 0.0397 0.0104
-2 -7 8 -0.4632 0.0195
-2 -7 9 -0.6343 0.0127
-2 -7 10 -0.4596 0.0137
-2 -7 11 -0.1975 0.0210
-2 -7 12 0.0851 0.0096
-2 -6 1 -3.3081 -0.0694
-2 -6 2 -3.1255 -0.0151
-2 -6 3 -2.2898 0.0163
-2 -6 4 -0.6999 -0.0070
-2 -6 5 0.5705 -0.0234
-2 -6 6 0.4833 -0.0022
-2 -6 7 -0.2936 0.0093
-2 -6 8 -0.5044 -0.0063
-2 -6 9 -0.0639 -0.0091
-2 -6 10 0.4105 0.0049
-2 -6 11 0.6405 -0.0009
-2 -6 12 0.5400 -0.0191
-2 -6 13 0.1418 -0.0128
-2 -5 1 -0.5870 0.0280
-2 -5 2 1.0061 0.0403
-2 -5 3 1.7644 -0.0063
-2 -5 4 1.9286 -0.0310
-2 -5 5 1.1203 -0.0059
-2 -5 6 -0.0608 0.0050
-2 -5 7 -0.4333 -0.0187
-2 -5 8 0.0246 -0.0241
-2 -5 9 0.4403 -0.0030
-2 -5 10 0.4124 -0.0019
-2 -5 11 0.0719 -0.0189
-2 -5 12 -0.3537 -0.0127
-2 -5 13 -0.4811 0.0089
-2 -5 14 -0.1496 0.0081
-2 -4 1 6.5943 0.0671
-2 -4 2 3.8416 0.0105
-2 -4 3 1.5878 -0.0090
-2 -4 4 0.2499 0.0245
-2 -4 5 -0.5417 0.0357
-2 -4 6 -0.5941 0.0072
-2 -4 7 -0.0357 -0.0005
-2 -4 8 0.4135 0.0210
-2 -4 9 0.3853 0.0203
-2 -4 10 0.0541 -0.0025
-2 -4 11 -0.3038 -0.0034
-2 -4 12 -0.3831 0.0114
-2 -4 13 -0.0882 0.0058
-2 -4 14 0.1527 -0.0099
-2 -3 1 -1.6078 -0.0310
-2 -3 2 -4.4556 -0.0333
-2 -3 3 -3.5623 0.0092
-2 -3 4 -1.6440 0.0189
-2 -3 5 -0.2648 -0.0102
-2 -3 6 0.4908 -0.0131
-2 -3 7 0.7642 0.0124
-2 -3 8 0.6177 0.0123
-2 -3 9 0.1868 -0.0091
-2 -3 10 -0.2867 -0.0070
-2 -3 11 -0.4370 0.0101
-2 -3 12 -0.1170 0.0070
-2 -3 13 0.2578 -0.0038
-2 -3 14 0.2538 0.0031
-2 -3 15 0.0748 0.0118
-2 -2 1 -11.3223 -0.0521
-2 -2 2 -4.9967 -0.0097
-2 -2 3 0.2174 -0.0076
-2 -2 4 1.7461 -0.0367
-2 -2 5 0.8214 -0.0317
-2 -2 6 -0.4384 -0.0017
-2 -2 7 -1.0902 -0.0028
-2 -2 8 -1.2957 -0.0225
-2 -2 9 -1.3154 -0.0146
-2 -2 10 -0.9890 0.0060
-2 -2 11 -0.2386 0.0029
-2 -2 12 0.4250 -0.0073
-2 -2 13 0.4779 0.0004
-2 -2 14 0.1252 0.0076
-2 -2 15 -0.1030 -0.0013
-2 -2 16 -0.1094 -0.0060
-2 -1 1 5.0238 0.0317
-2 -1 2 8.7925 0.0264
-2 -1 3 6.0988 -0.0046
-2 -1 4 1.2288 0.0013
-2 -1 5 -1.6436 0.0270
-2 -1 6 -1.6508 0.0167
-2 -1 7 -0.4233 -0.0097
-2 -1 8 0.5019 -0.0037
-2 -1 9 0.9417 0.0144
-2 -1 10 1.2318 0.0056
-2 -1 11 1.2226 -0.0093
-2 -1 12 0.6587 -0.0023
-2 -1 13 -0.1002 0.0057
-2 -1 14 -0.4523 -0.0019
-2 -1 15 -0.3185 -0.0047
-2 -1 16 -0.0522 0.0039
-2 0 1 13.2061 0.0324
-2 0 2 4.6138 0.0004
-2 0 3 -2.1800 0.0025
-2 0 4 -3.4128 0.0245
-2 0 5 -0.6330 0.0141
-2 0 6 2.2281 -0.0106
-2 0 7 2.9322 -0.0027
-2 0 8 2.0188 0.0170
-2 0 9 0.8951 0.0082
-2 0 10 0.0990 -0.0081
-2 0 11 -0.4836 -0.0015
-2 0 12 -0.7837 0.0073
-2 0 13 -0.6213 -0.0018
-2 0 14 -0.1699 -0.0084
-2 0 15 0.1699 -0.0032
-2 0 16 0.2101 -0.0048
-2 0 17 0.0615 -0.0118
-2 1 1 -7.9639 -0.0164
-2 1 2 -10.6546 -0.0224
-2 1 3 -6.6351 -0.0014
-2 1 4 -0.7711 0.0004
-2 1 5 2.1135 -0.0147
-2 1 6 1.2426 -0.0074
-2 1 7 -0.9376 0.0114
-2 1 8 -2.1767 0.0060
-2 1 9 -2.1122 -0.0084
-2 1 10 -1.4200 -0.0020
-2 1 11 -0.6613 0.0081
-2 1 12 -0.0861 0.0011
-2 1 13 0.2004 -0.0046
-2 1 14 0.2156 0.0030
-2 1 15 0.0815 0.0056
-2 1 16 -0.0496 0.0002
-2 1 17 -0.0722 0.0036
-2 2 1 -10.3651 -0.0294
-2 2 2 -2.4232 -0.0072
-2 2 3 3.1950 0.0104
-2 2 4 3.4298 0.0012
-2 2 5 0.3574 -0.0041
-2 2 6 -2.1325 0.0042
-2 2 7 -2.3878 0.0017
-2 2 8 -1.2576 -0.0090
-2 2 9 -0.0034 -0.0051
-2 2 10 0.7433 0.0041
-2 2 11 0.8174 -0.0000
-2 2 12 0.4486 -0.0042
-2 2 13 0.1148 0.0037
-2 2 14 0.0515 0.0069
-2 2 15 0.1286 -0.0012
-2 2 16 0.1906 -0.0031
-2 2 17 0.1798 0.0029
-2 3 1 7.6066 -0.0107
-2 3 2 8.7927 0.0226
-2 3 3 5.0622 0.0122
-2 3 4 0.3907 -0.0105
-2 3 5 -1.5823 -0.0103
-2 3 6 -0.8335 -0.0035
-2 3 7 0.6115 -0.0064
-2 3 8 1.5159 -0.0060
-2 3 9 1.7045 -0.0004
-2 3 10 1.2133 -0.0028
-2 3 11 0.3924 -0.0072
-2 3 12 -0.0983 -0.0025
-2 3 13 -0.0684 -0.0001
-2 3 14 0.0698 -0.0077
-2 3 15 0.0339 -0.0095
-2 3 16 -0.1020 0.0009
-2 3 17 -0.2381 0.0081
-2 3 18 -0.2779 0.0056
-2 4 1 5.4665 0.0483
-2 4 2 0.4860 0.0192
-2 4 3 -2.9571 -0.0186
-2 4 4 -2.8353 -0.0149
-2 4 5 -0.5997 0.0065
-2 4 6 1.2914 0.0092
-2 4 7 1.9681 0.0030
-2 4 8 1.6836 0.0042
-2 4 9 0.7001 0.0042
-2 4 10 -0.4359 0.0002
-2 4 11 -0.9155 0.0018
-2 4 12 -0.6373 0.0046
-2 4 13 -0.2423 0.0005
-2 4 14 -0.1035 -0.0016
-2 4 15 -0.0972 0.0061
-2 4 16 -0.1210 0.0110
-2 4 17 -0.1228 0.0035
-2 4 18 0.0158 -0.0073
-2 5 1 -4.6073 -0.0035
-2 5 2 -4.8508 -0.0360
-2 5 3 -2.5637 -0.0104
-2 5 4 0.2659 0.0235
-2 5 5 1.6917 0.0192
-2 5 6 1.4451 0.0008
-2 5 7 0.1999 -0.0001
-2 5 8 -1.2952 0.0045
-2 5 9 -2.1422 0.0012
-2 5 10 -1.7535 -0.0000
-2 5 11 -0.6289 0.0038
-2 5 12 0.2286 0.0032
-2 5 13 0.4864 0.0001
-2 5 14 0.4018 0.0018
-2 5 15 0.1562 0.0027
-2 5 16 -0.0740 -0.0042
-2 5 17 -0.0322 -0.0120
-2 5 18 0.1702 -0.0119
-2 6 1 -2.0924 -0.0570
-2 6 2 0.2366 -0.0022
-2 6 3 1.6015 0.0304
-2 6 4 1.3635 0.0051
-2 6 5 0.0276 -0.0233
-2 6 6 -1.5470 -0.0157
-2 6 7 -2.4663 -0.0009
-2 6 8 -1.9965 -0.0032
-2 6 9 -0.4099 -0.0063
-2 6 10 0.9633 -0.0003
-2 6 11 1.2260 0.0025
-2 6 12 0.7448 -0.0008
-2 6 13 0.1704 -0.0018
-2 6 14 -0.3161 -0.0012
-2 6 15 -0.5306 -0.0026
-2 6 16 -0.2331 -0.0020
-2 6 17 0.2361 0.0026
-2 6 18 0.2800 0.0078
-2 7 1 2.5470 0.0353
-2 7 2 1.9990 0.0450
-2 7 3 0.6900 -0.0063
-2 7 4 -0.4474 -0.0352
-2 7 5 -1.0358 -0.0104
-2 7 6 -0.7964 0.0130
-2 7 7 0.4406 0.0055
-2 7 8 1.8197 -0.0034
-2 7 9 1.9845 0.0019
-2 7 10 0.9221 0.0040
-2 7 11 -0.0936 -0.0011
-2 7 12 -0.4322 -0.0026
-2 7 13 -0.4799 -0.0013
-2 7 14 -0.3382 -0.0008
-2 7 15 0.1948 0.0036
-2 7 16 0.6411 0.0094
-2 7 17 0.3798 0.0081
-2 7 18 -0.1961 0.0031
-2 7 19 -0.3164 0.0018
-2 8 1 0.9003 0.0521
-2 8 2 -0.2817 -0.0126
-2 8 3 -0.4956 -0.0293
-2 8 4 -0.0900 0.0112
-2 8 5 0.5129 0.0333
-2 8 6 1.2481 0.0135
-2 8 7 1.5323 -0.0023
-2 8 8 0.6984 0.0028
-2 8 9 -0.5388 0.0042
-2 8 10 -0.8300 -0.0014
-2 8 11 -0.2598 -0.0002
-2 8 12 0.0963 0.0020
-2 8 13 0.1339 -0.0013
-2 8 14 0.3827 0.0003
-2 8 15 0.4976 0.0055
-2 8 16 -0.0550 -0.0009
-2 8 17 -0.6491 -0.0141
-2 8 18 -0.4731 -0.0159
-2 8 19 0.0557 -0.0092
-2 9 1 -1.3546 -0.0466
-2 9 2 -1.0222 -0.0391
-2 9 3 -0.3310 0.0114
-2 9 4 0.1072 0.0255
-2 9 5 0.2596 -0.0027
-2 9 6 0.0165 -0.0163
-2 9 7 -0.7175 -0.0048
-2 9 8 -1.1915 -0.0003
-2 9 9 -0.6603 -0.0039
-2 9 10 0.1721 0.0006
-2 9 11 0.2077 0.0028
-2 9 12 -0.2037 -0.0057
-2 9 13 -0.1844 -0.0069
-2 9 14 -0.0708 0.0022
-2 9 15 -0.4631 -0.0011
-2 9 16 -0.7361 -0.0159
-2 9 17 -0.2096 -0.0158
-2 9 18 0.4312 0.0011
-2 9 19 0.3495 0.0111
-2 10 1 -0.8368 -0.0318
-2 10 2 -0.2734 0.0146
-2 10 3 0.0911 0.0124
-2 10 4 0.0843 -0.0193
-2 10 5 -0.2656 -0.0240
-2 10 6 -0.7403 -0.0057
-2 10 7 -0.7410 -0.0007
-2 10 8 -0.0603 -0.0053
-2 10 9 0.4527 -0.0009
-2 10 10 0.1183 0.0007
-2 10 11 -0.3750 -0.0083
-2 10 12 -0.2354 -0.0071
-2 10 13 0.0283 0.0074
-2 10 14 -0.1881 0.0081
-2 10 15 -0.2764 -0.0068
-2 10 16 0.2927 -0.0065
-2 10 17 0.7478 0.0147
-2 10 18 0.3908 0.0274
-2 11 1 0.3080 0.0476
-2 11 2 0.6272 0.0213
-2 11 3 0.5633 -0.0105
-2 11 4 0.1208 -0.0042
-2 11 5 -0.2711 0.0153
-2 11 6 -0.0794 0.0127
-2 11 7 0.5642 0.0022
-2 11 8 0.8212 0.0038
-2 11 9 0.3707 0.0044
-2 11 10 -0.0384 -0.0026
-2 11 11 0.1166 0.0003
-2 11 12 0.2979 0.0119
-2 11 13 0.1152 0.0082
-2 11 14 0.1325 -0.0072
-2 11 15 0.6172 -0.0048
-2 11 16 0.7983 0.0163
-2 11 17 0.2402 0.0253
-2 11 18 -0.3152 0.0093
-2 12 1 0.6030 0.0013
-2 12 2 0.4360 -0.0194
-2 12 3 0.0782 0.0019
-2 12 4 -0.1319 0.0202
-2 12 5 0.1599 0.0084
-2 12 6 0.6471 -0.0049
-2 12 7 0.6305 -0.0009
-2 12 8 0.0832 0.0021
-2 12 9 -0.2810 -0.0018
-2 12 10 -0.1734 0.0019
-2 12 11 -0.0612 0.0076
-2 12 12 -0.1242 -0.0007
-2 12 13 0.0383 -0.0103
-2 12 14 0.3828 -0.0001
-2 12 15 0.2592 0.0170
-2 12 16 -0.3888 0.0130
-2 12 17 -0.7719 -0.0105
-2 12 18 -0.5024 -0.0293
-2 13 1 -0.3765 -0.0408
-2 13 2 -0.3028 -0.0064
-2 13 3 -0.2046 0.0090
-2 13 4 -0.0073 -0.0088
-2 13 5 0.1181 -0.0184
-2 13 6 -0.1181 -0.0063
-2 13 7 -0.5292 0.0007
-2 13 8 -0.6344 -0.0027
-2 13 9 -0.4401 0.0009
-2 13 10 -0.3358 0.0046
-2 13 11 -0.3032 -0.0045
-2 13 12 -0.0608 -0.0087
-2 13 13 0.1496 0.0053
-2 13 14 -0.1412 0.0125
-2 13 15 -0.6738 -0.0065
-2 13 16 -0.7310 -0.0296
-2 13 17 -0.2526 -0.0311
-2 14 1 -0.1329 0.0140
-2 14 2 0.1572 0.0203
-2 14 3 0.0914 -0.0027
-2 14 4 -0.1668 -0.0103
-2 14 5 -0.4008 0.0050
-2 14 6 -0.4070 0.0098
-2 14 7 -0.1694 0.0008
-2 14 8 0.0223 0.0015
-2 14 9 -0.0020 0.0059
-2 14 10 0.0528 -0.0023
-2 14 11 0.3900 -0.0071
-2 14 12 0.5849 0.0050
-2 14 13 0.2468 0.0088
-2 14 14 -0.1989 -0.0098
-2 14 15 -0.1206 -0.0205
-2 14 16 0.3284 -0.0020
-2 14 17 0.5387 0.0235
-2 15 1 0.6581 0.0206
-2 15 2 0.3556 -0.0014
-2 15 3 -0.1607 -0.0072
-2 15 4 -0.3098 0.0074
-2 15 5 0.0343 0.0096
-2 15 6 0.4313 -0.0033
-2 15 7 0.4369 -0.0047
-2 15 8 0.1950 0.0023
-2 15 9 0.2287 -0.0033
-2 15 10 0.5872 -0.0105
-2 15 11 0.6656 -0.0014
-2 15 12 0.1578 0.0069
-2 15 13 -0.3619 -0.0024
-2 15 14 -0.2837 -0.0077
-2 15 15 0.1400 0.0085
-2 15 16 0.2953 0.0235
-2 16 1 0.2550 -0.0090
-2 16 2 -0.3174 -0.0109
-2 16 3 -0.3873 0.0017
-2 16 4 0.1275 0.0046
-2 16 5 0.5261 -0.0066
-2 16 6 0.3121 -0.0091
-2 16 7 -0.1333 -0.0007
-2 16 8 -0.1762 -0.0011
-2 16 9 0.0982 -0.0077
-2 16 10 0.0478 -0.0018
-2 16 11 -0.4753 0.0088
-2 16 12 -0.8364 0.0045
-2 16 13 -0.5623 -0.0065
-2 16 14 -0.0208 -0.0056
-2 16 15 0.1831 0.0001
-2 17 1 -0.4156 -0.0024
-2 17 2 -0.3902 0.0030
-2 17 3 0.1040 0.0055
-2 17 4 0.3840 -0.0016
-2 17 5 0.0337 -0.0046
-2 17 6 -0.4588 0.0031
-2 17 7 -0.4640 0.0085
-2 17 8 -0.1340 0.0061
-2 17 9 -0.0581 0.0071
-2 17 10 -0.3047 0.0127
-2 17 11 -0.3752 0.0092
-2 17 12 -0.0299 -0.0035
-2 17 13 0.3594 -0.0084
-2 18 5 -0.4038 0.0013
-2 18 6 -0.2310 0.0065
-2 18 7 0.1784 0.0052
-2 18 8 0.3361 -0.0003
-2 18 9 0.2036 -0.0032
-2 18 10 0.1184 -0.0054
-1 -16 1 0.1245 -0.0017
-1 -15 1 -0.2912 0.0048
-1 -15 2 -0.1578 -0.0036
-1 -15 3 0.1244 -0.0130
-1 -14 1 -0.3648 0.0006
-1 -14 2 -0.3159 -0.0073
-1 -14 3 -0.1280 0.0006
-1 -14 4 -0.0581 0.0092
-1 -13 1 -0.2853 -0.0103
-1 -13 2 0.1603 0.0039
-1 -13 3 0.4667 0.0134
-1 -13 4 0.2824 0.0061
-1 -13 5 -0.0651 -0.0003
-1 -13 6 -0.1098 0.0021
-1 -12 1 0.9699 0.0020
-1 -12 2 0.9939 0.0092
-1 -12 3 0.4533 -0.0070
-1 -12 4 -0.1513 -0.0160
-1 -12 5 -0.1913 -0.0076
-1 -12 6 0.2184 -0.0040
-1 -12 7 0.3899 -0.0084
-1 -11 1 0.3146 0.0315
-1 -11 2 -0.3358 0.0005
-1 -11 3 -0.6679 -0.0110
-1 -11 4 -0.4148 0.0059
-1 -11 5 0.1272 0.0130
-1 -11 6 0.2849 0.0021
-1 -11 7 -0.1026 0.0004
-1 -11 8 -0.4256 0.0084
-1 -11 9 -0.2413 0.0051
-1 -10 1 -1.7527 -0.0226
-1 -10 2 -1.5057 -0.0261
-1 -10 3 -0.8517 0.0076
-1 -10 4 -0.2406 0.0195
-1 -10 5 -0.0805 0.0012
-1 -10 6 -0.3551 -0.0048
-1 -10 7 -0.5220 0.0075
-1 -10 8 -0.2460 0.0084
-1 -10 9 0.1205 -0.0017
-1 -10 10 0.1689 -0.0024
-1 -9 1 -1.0348 -0.0498
-1 -9 2 0.3250 0.0020
-1 -9 3 1.0620 0.0111
-1 -9 4 1.0177 -0.0181
-1 -9 5 0.4770 -0.0247
-1 -9 6 0.0656 -0.0050
-1 -9 7 0.1282 -0.0000
-1 -9 8 0.3502 -0.0108
-1 -9 9 0.3647 -0.0114
-1 -9 10 0.2512 -0.0047
-1 -9 11 0.1526 -0.0034
-1 -8 1 3.4427 0.0591
-1 -8 2 3.2337 0.0433
-1 -8 3 1.9053 -0.0058
-1 -8 4 0.3418 -0.0119
-1 -8 5 -0.5001 0.0124
-1 -8 6 -0.3153 0.0120
-1 -8 7 0.2215 -0.0059
-1 -8 8 0.3952 -0.0068
-1 -8 9 0.2196 0.0010
-1 -8 10 -0.0551 0.0003
-1 -8 11 -0.3514 0.0021
-1 -8 12 -0.4576 0.0078
-1 -7 1 1.3614 0.0378
-1 -7 2 -1.0518 -0.0209
-1 -7 3 -2.4814 -0.0082
-1 -7 4 -2.3299 0.0298
-1 -7 5 -0.8984 0.0236
-1 -7 6 0.4502 0.0002
-1 -7 7 0.6486 0.0061
-1 -7 8 0.0549 0.0188
-1 -7 9 -0.4584 0.0120
-1 -7 10 -0.6079 0.0071
-1 -7 11 -0.3984 0.0119
-1 -7 12 0.1176 0.0036
-1 -7 13 0.4683 -0.0118
-1 -6 1 -5.3403 -0.1028
-1 -6 2 -4.1758 -0.0492
-1 -6 3 -2.0040 0.0084
-1 -6 4 0.2530 -0.0062
-1 -6 5 1.4055 -0.0346
-1 -6 6 0.8308 -0.0167
-1 -6 7 -0.4508 0.0055
-1 -6 8 -0.9862 -0.0059
-1 -6 9 -0.5992 -0.0148
-1 -6 10 0.0555 -0.0020
-1 -6 11 0.5643 -0.0001
-1 -6 12 0.6545 -0.0109
-1 -6 13 0.2045 -0.0021
-1 -5 1 0.1128 -0.0058
-1 -5 2 2.6758 0.0519
-1 -5 3 3.1871 0.0094
-1 -5 4 2.3309 -0.0352
-1 -5 5 0.5873 -0.0119
-1 -5 6 -0.9707 0.0139
-1 -5 7 -1.1818 -0.0066
-1 -5 8 -0.3007 -0.0224
-1 -5 9 0.4865 -0.0043
-1 -5 10 0.6273 0.0048
-1 -5 11 0.2878 -0.0077
-1 -5 12 -0.2542 -0.0060
-1 -5 13 -0.5640 0.0078
-1 -5 14 -0.3122 0.0001
-1 -4 1 8.8525 0.1388
-1 -4 2 4.7793 0.0526
-1 -4 3 1.1779 -0.0074
-1 -4 4 -0.7119 0.0229
-1 -4 5 -1.1779 0.0511
-1 -4 6 -0.4692 0.0214
-1 -4 7 0.7513 -0.0021
-1 -4 8 1.4065 0.0156
-1 -4 9 1.1286 0.0235
-1 -4 10 0.4123 0.0030
-1 -4 11 -0.1952 -0.0052
-1 -4 12 -0.3912 0.0036
-1 -4 13 -0.1323 -0.0022
-1 -4 14 0.1934 -0.0139
-1 -4 15 0.1535 -0.0041
-1 -3 1 -3.1829 -0.0380
-1 -3 2 -6.8743 -0.0820
-1 -3 3 -5.4036 -0.0237
-1 -3 4 -2.2374 0.0176
-1 -3 5 0.1890 -0.0104
-1 -3 6 1.3339 -0.0295
-1 -3 7 1.2964 -0.0038
-1 -3 8 0.4385 0.0097
-1 -3 9 -0.5522 -0.0077
-1 -3 10 -1.0556 -0.0114
-1 -3 11 -0.8733 0.0042
-1 -3 12 -0.2575 0.0059
-1 -3 13 0.2685 -0.0009
-1 -3 14 0.3619 0.0076
-1 -3 15 0.1865 0.0156
-1 -3 16 0.0810 0.0037
-1 -2 1 -14.8141 -0.1136
-1 -2 2 -6.1104 -0.0260
-1 -2 3 1.0636 0.0152
-1 -2 4 3.1638 -0.0198
-1 -2 5 1.6739 -0.0382
-1 -2 6 -0.5790 -0.0085
-1 -2 7 -2.0738 0.0055
-1 -2 8 -2.5188 -0.0118
-1 -2 9 -2.0088 -0.0127
-1 -2 10 -0.8519 0.0054
-1 -2 11 0.3066 0.0059
-1 -2 12 0.8172 -0.0043
-1 -2 13 0.5943 0.0007
-1 -2 14 0.1024 0.0070
-1 -2 15 -0.2300 -0.0017
-1 -2 16 -0.3175 -0.0058
-1 -1 1 8.4983 0.0616
-1 -1 2 13.2548 0.0687
-1 -1 3 9.1423 0.0152
-1 -1 4 2.1156 -0.0071
-1 -1 5 -2.1677 0.0196
-1 -1 6 -2.5287 0.0267
-1 -1 7 -0.8613 0.0019
-1 -1 8 0.9844 -0.0042
-1 -1 9 2.2115 0.0096
-1 -1 10 2.4511 0.0046
-1 -1 11 1.6432 -0.0104
-1 -1 12 0.3882 -0.0059
-1 -1 13 -0.4763 0.0038
-1 -1 14 -0.6764 -0.0009
-1 -1 15 -0.4730 -0.0042
-1 -1 16 -0.1254 0.0026
-1 -1 17 0.1844 0.0007
-1 0 1 17.0713 0.0136
-1 0 2 4.8432 -0.0167
-1 0 3 -4.5465 -0.0202
-1 0 4 -6.0425 0.0107
-1 0 5 -2.0654 0.0186
-1 0 6 2.1387 -0.0043
-1 0 7 3.7975 -0.0088
-1 0 8 3.2112 0.0074
-1 0 9 1.5098 0.0059
-1 0 10 -0.3849 -0.0070
-1 0 11 -1.5485 -0.0015
-1 0 12 -1.4916 0.0095
-1 0 13 -0.7054 0.0031
-1 0 14 -0.0028 -0.0061
-1 0 15 0.3604 -0.0051
-1 0 16 0.4797 -0.0077
-1 0 17 0.3420 -0.0136
-1 1 1 -12.6940 0.0254
-1 1 2 -15.8094 0.0134
-1 1 3 -9.5524 0.0155
-1 1 4 -1.0225 0.0129
-1 1 5 3.2293 -0.0058
-1 1 6 2.4536 -0.0100
-1 1 7 -0.2950 0.0050
-1 1 8 -2.5222 0.0075
-1 1 9 -3.4158 -0.0027
-1 1 10 -2.8205 0.0005
-1 1 11 -1.1803 0.0098
-1 1 12 0.3056 0.0041
-1 1 13 0.7922 -0.0048
-1 1 14 0.5863 -0.0014
-1 1 15 0.3135 0.0025
-1 1 16 0.0766 0.0014
-1 1 17 -0.1724 0.0077
-1 1 18 -0.2582 0.0153
-1 2 1 -12.4659 0.0235
-1 2 2 -1.3473 -0.0254
-1 2 3 6.1830 -0.0199
-1 2 4 6.0909 -0.0116
-1 2 5 1.5294 -0.0105
-1 2 6 -2.3171 -0.0022
-1 2 7 -3.4236 0.0017
-1 2 8 -2.5373 -0.0051
-1 2 9 -0.6721 -0.0059
-1 2 10 1.2284 0.0002
-1 2 11 2.0171 -0.0023
-1 2 12 1.4158 -0.0075
-1 2 13 0.4302 -0.0023
-1 2 14 -0.0568 0.0037
-1 2 15 -0.1683 0.0014
-1 2 16 -0.2419 0.0016
-1 2 17 -0.2248 0.0061
-1 2 18 -0.0824 0.0019
-1 3 1 11.0141 -0.1441
-1 3 2 12.0497 -0.0595
-1 3 3 6.4613 0.0023
-1 3 4 -0.1241 0.0032
-1 3 5 -2.8880 -0.0057
-1 3 6 -1.8746 -0.0023
-1 3 7 0.3926 -0.0026
-1 3 8 2.2989 -0.0054
-1 3 9 3.1630 -0.0026
-1 3 10 2.5152 -0.0019
-1 3 11 0.8413 -0.0045
-1 3 12 -0.4682 -0.0011
-1 3 13 -0.7411 0.0030
-1 3 14 -0.5186 -0.0009
-1 3 15 -0.3327 -0.0039
-1 3 16 -0.1496 0.0010
-1 3 17 0.0420 0.0034
-1 3 18 0.1055 -0.0011
-1 4 1 6.1109 0.0542
-1 4 2 -0.4974 0.1026
-1 4 3 -4.7565 0.0476
-1 4 4 -4.1827 0.0007
-1 4 5 -0.8351 0.0021
-1 4 6 2.0499 0.0092
-1 4 7 3.1047 0.0039
-1 4 8 2.3926 0.0025
-1 4 9 0.4811 0.0049
-1 4 10 -1.3717 0.0032
-1 4 11 -1.9125 0.0029
-1 4 12 -1.2516 0.0047
-1 4 13 -0.4427 0.0010
-1 4 14 0.0252 -0.0037
-1 4 15 0.3024 -0.0003
-1 4 16 0.3660 0.0039
-1 4 17 0.1617 -0.0001
-1 4 18 -0.0165 -0.0061
-1 4 19 0.0035 -0.0061
-1 5 1 -6.1838 0.1343
-1 5 2 -6.2435 0.0100
-1 5 3 -3.0708 -0.0402
-1 5 4 0.5916 -0.0115
-1 5 5 2.3074 0.0100
-1 5 6 1.6785 0.0024
-1 5 7 -0.4149 -0.0010
-1 5 8 -2.5379 0.0039
-1 5 9 -3.1486 0.0020
-1 5 10 -1.9263 -0.0010
-1 5 11 -0.2606 0.0014
-1 5 12 0.5324 0.0006
-1 5 13 0.6033 -0.0035
-1 5 14 0.5347 -0.0009
-1 5 15 0.2681 0.0048
-1 5 16 -0.1971 0.0029
-1 5 17 -0.3578 -0.0040
-1 5 18 -0.0988 -0.0065
-1 5 19 0.0727 -0.0034
-1 6 1 -2.3505 -0.1267
-1 6 2 0.6671 -0.1012
-1 6 3 2.2695 -0.0174
-1 6 4 1.8210 0.0106
-1 6 5 0.0520 -0.0074
-1 6 6 -1.9746 -0.0100
-1 6 7 -2.9482 0.0004
-1 6 8 -1.8679 -0.0015
-1 6 9 0.4097 -0.0054
-1 6 10 1.6839 0.0001
-1 6 11 1.2166 0.0024
-1 6 12 0.3691 -0.0021
-1 6 13 0.1162 -0.0007
-1 6 14 -0.0278 0.0050
-1 6 15 -0.3325 0.0034
-1 6 16 -0.2376 -0.0037
-1 6 17 0.2585 -0.0064
-1 6 18 0.4185 -0.0025
-1 6 19 0.1261 0.0047
-1 7 1 3.5259 -0.0419
-1 7 2 2.7535 0.0557
-1 7 3 1.0139 0.0437
-1 7 4 -0.3954 -0.0054
-1 7 5 -1.1187 -0.0092
-1 7 6 -0.8662 0.0064
-1 7 7 0.6612 0.0011
-1 7 8 2.3106 -0.0061
-1 7 9 2.2238 0.0010
-1 7 10 0.6427 0.0031
-1 7 11 -0.3397 -0.0042
-1 7 12 -0.0459 -0.0034
-1 7 13 0.2488 0.0032
-1 7 14 -0.0046 0.0012
-1 7 15 -0.0239 -0.0047
-1 7 16 0.3051 -0.0031
-1 7 17 0.2214 0.0041
-1 7 18 -0.2437 0.0115
-1 7 19 -0.3514 0.0156
-1 8 1 0.9798 0.1418
-1 8 2 -0.6871 0.0578
-1 8 3 -1.0030 -0.0177
-1 8 4 -0.4751 -0.0100
-1 8 5 0.2295 0.0167
-1 8 6 1.1467 0.0088
-1 8 7 1.7185 -0.0020
-1 8 8 0.9581 0.0054
-1 8 9 -0.4897 0.0060
-1 8 10 -0.8541 -0.0034
-1 8 11 -0.0949 -0.0010
-1 8 12 0.2046 0.0070
-1 8 13 -0.2943 0.0018
-1 8 14 -0.4804 -0.0061
-1 8 15 -0.1578 -0.0015
-1 8 16 -0.1456 0.0057
-1 8 17 -0.4127 0.0046
-1 8 18 -0.2644 -0.0008
-1 8 19 0.1370 -0.0094
-1 9 1 -2.1105 -0.0347
-1 9 2 -1.6468 -0.0844
-1 9 3 -0.5317 -0.0346
-1 9 4 0.2084 0.0121
-1 9 5 0.5013 0.0046
-1 9 6 0.3970 -0.0078
-1 9 7 -0.3504 0.0005
-1 9 8 -1.1899 0.0015
-1 9 9 -1.0901 -0.0067
-1 9 10 -0.3395 -0.0012
-1 9 11 -0.1550 0.0070
-1 9 12 -0.5291 -0.0021
-1 9 13 -0.4556 -0.0112
-1 9 14 0.0461 -0.0022
-1 9 15 0.1527 0.0066
-1 9 16 -0.0476 -0.0009
-1 9 17 0.0858 -0.0116
-1 9 18 0.3402 -0.0141
-1 9 19 0.1747 -0.0118
-1 10 1 -1.0826 -0.1079
-1 10 2 0.0258 -0.0168
-1 10 3 0.6806 0.0281
-1 10 4 0.5529 0.0055
-1 10 5 -0.0664 -0.0140
-1 10 6 -0.7949 -0.0063
-1 10 7 -1.0994 -0.0041
-1 10 8 -0.6254 -0.0094
-1 10 9 0.1033 -0.0017
-1 10 10 0.2916 0.0057
-1 10 11 0.1041 -0.0043
-1 10 12 0.1870 -0.0103
-1 10 13 0.3918 0.0032
-1 10 14 0.2242 0.0125
-1 10 15 -0.0386 0.0011
-1 10 16 0.0812 -0.0102
-1 10 17 0.2713 -0.0045
-1 10 18 0.0947 0.0085
-1 10 19 -0.1371 0.0180
-1 11 1 0.8847 0.0792
-1 11 2 1.2452 0.0759
-1 11 3 0.7954 0.0201
-1 11 4 -0.1333 -0.0058
-1 11 5 -0.7407 0.0042
-1 11 6 -0.4765 0.0069
-1 11 7 0.3836 0.0009
-1 11 8 0.9604 0.0057
-1 11 9 0.7983 0.0086
-1 11 10 0.3549 -0.0021
-1 11 11 0.1613 -0.0060
-1 11 12 0.0953 0.0060
-1 11 13 -0.0491 0.0099
-1 11 14 -0.0203 -0.0032
-1 11 15 0.2851 -0.0101
-1 11 16 0.4290 0.0013
-1 11 17 0.1776 0.0154
-1 11 18 -0.0787 0.0186
-1 11 19 -0.0420 0.0107
-1 12 1 0.7568 0.0435
-1 12 2 0.2494 -0.0232
-1 12 3 -0.4110 -0.0282
-1 12 4 -0.5953 -0.0002
-1 12 5 0.0559 0.0064
-1 12 6 0.9158 -0.0009
-1 12 7 1.0225 0.0024
-1 12 8 0.3453 0.0047
-1 12 9 -0.2724 -0.0033
-1 12 10 -0.3647 -0.0038
-1 12 11 -0.2386 0.0061
-1 12 12 -0.1428 0.0061
-1 12 13 0.0505 -0.0038
-1 12 14 0.2504 -0.0033
-1 12 15 0.1083 0.0075
-1 12 16 -0.3081 0.0116
-1 12 17 -0.5302 0.0048
-1 12 18 -0.4088 -0.0070
-1 12 19 -0.2101 -0.0202
-1 13 1 -0.5734 -0.0839
-1 13 2 -0.4932 -0.0470
-1 13 3 -0.2847 0.0003
-1 13 4 0.1984 0.0049
-1 13 5 0.5593 -0.0078
-1 13 6 0.2381 -0.0045
-1 13 7 -0.5043 0.0009
-1 13 8 -0.8460 -0.0038
-1 13 9 -0.6025 -0.0026
-1 13 10 -0.3074 0.0056
-1 13 11 -0.2065 0.0032
-1 13 12 -0.0859 -0.0048
-1 13 13 0.0156 -0.0021
-1 13 14 -0.1623 0.0032
-1 13 15 -0.4571 -0.0030
-1 13 16 -0.4541 -0.0117
-1 13 17 -0.1630 -0.0138
-1 13 18 0.0853 -0.0149
-1 14 1 -0.0223 0.0045
-1 14 2 0.1491 0.0411
-1 14 3 0.1038 0.0247
-1 14 4 -0.0563 -0.0022
-1 14 5 -0.3656 -0.0023
-1 14 6 -0.6308 0.0043
-1 14 7 -0.5257 -0.0010
-1 14 8 -0.1581 -0.0028
-1 14 9 0.0684 0.0030
-1 14 10 0.1450 0.0001
-1 14 11 0.3430 -0.0077
-1 14 12 0.5382 -0.0047
-1 14 13 0.3963 0.0014
-1 14 14 0.0764 -0.0022
-1 14 15 0.0249 -0.0044
-1 14 16 0.2423 0.0034
-1 14 17 0.3795 0.0082
-1 14 18 0.3268 0.0067
-1 15 1 0.3976 0.0481
-1 15 2 0.1596 0.0161
-1 15 3 -0.1388 -0.0131
-1 15 4 -0.1955 -0.0082
-1 15 5 0.0103 0.0047
-1 15 6 0.2767 0.0011
-1 15 7 0.3889 -0.0037
-1 15 8 0.3455 0.0009
-1 15 9 0.3815 0.0006
-1 15 10 0.5795 -0.0058
-1 15 11 0.6022 -0.0030
-1 15 12 0.1748 0.0060
-1 15 13 -0.3596 0.0065
-1 15 14 -0.4530 0.0026
-1 15 15 -0.1350 0.0038
-1 15 16 0.1192 0.0032
-1 15 17 0.1095 -0.0024
-1 16 1 0.3501 -0.0120
-1 16 2 -0.0057 -0.0258
-1 16 3 -0.0764 -0.0107
-1 16 4 0.1947 0.0072
-1 16 5 0.3512 0.0041
-1 16 6 0.1503 -0.0044
-1 16 7 -0.1004 -0.0015
-1 16 8 -0.0601 0.0025
-1 16 9 0.1058 -0.0004
-1 16 10 -0.0422 0.0003
-1 16 11 -0.5385 0.0068
-1 16 12 -0.8663 0.0059
-1 16 13 -0.6169 -0.0040
-1 16 14 -0.0497 -0.0109
-1 16 15 0.2633 -0.0104
-1 16 16 0.1653 -0.0069
-1 17 1 -0.2153 -0.0119
-1 17 2 -0.3783 0.0008
-1 17 3 -0.1433 0.0118
-1 17 4 0.0238 0.0047
-1 17 5 -0.1605 -0.0064
-1 17 6 -0.3371 -0.0039
-1 17 7 -0.1727 0.0052
-1 17 8 0.0611 0.0068
-1 17 9 -0.0379 0.0042
-1 17 10 -0.3307 0.0044
-1 17 11 -0.3404 0.0026
-1 17 12 0.0522 -0.0045
-1 17 13 0.4519 -0.0079
-1 17 14 0.4719 -0.0006
-1 18 4 -0.0044 -0.0093
-1 18 5 -0.0673 -0.0054
-1 18 6 0.0953 0.0041
-1 18 7 0.2616 0.0057
-1 18 8 0.1588 -0.0013
-1 18 9 -0.0394 -0.0071
-1 18 10 -0.0089 -0.0078
-1 18 11 0.2045 -0.0064
-1 18 12 0.2981 -0.0034
0 -16 1 0.0139 -0.0063
0 -15 1 -0.1661 -0.0021
0 -15 2 -0.0813 -0.0007
0 -15 3 0.0442 -0.0133
0 -14 1 -0.4772 0.0339
0 -14 2 -0.5460 0.0096
0 -14 3 -0.2834 0.0025
0 -14 4 -0.0161 0.0107
0 -14 5 0.0276 0.0117
0 -13 1 -0.3618 -0.0136
0 -13 2 0.2630 -0.0209
0 -13 3 0.7324 -0.0032
0 -13 4 0.5214 0.0030
0 -13 5 -0.0199 -0.0016
0 -13 6 -0.2129 -0.0013
0 -12 1 1.0706 -0.0562
0 -12 2 1.0300 -0.0110
0 -12 3 0.4135 0.0007
0 -12 4 -0.3200 -0.0076
0 -12 5 -0.4159 -0.0065
0 -12 6 0.0971 -0.0023
0 -12 7 0.4254 -0.0041
0 -12 8 0.2007 -0.0024
0 -11 1 0.0079 0.0698
0 -11 2 -0.4859 0.0500
0 -11 3 -0.7012 0.0126
0 -11 4 -0.4539 0.0064
0 -11 5 0.1192 0.0109
0 -11 6 0.3882 0.0031
0 -11 7 0.0517 -0.0014
0 -11 8 -0.3536 0.0030
0 -11 9 -0.3037 0.0000
0 -10 1 -1.7963 0.0248
0 -10 2 -1.2479 -0.0331
0 -10 3 -0.6663 -0.0195
0 -10 4 -0.2108 0.0061
0 -10 5 -0.0172 0.0012
0 -10 6 -0.2118 -0.0056
0 -10 7 -0.4639 0.0033
0 -10 8 -0.3524 0.0058
0 -10 9 -0.0285 -0.0020
0 -10 10 0.1267 -0.0012
0 -9 1 -0.3758 -0.1237
0 -9 2 0.8156 -0.0496
0 -9 3 1.1628 0.0050
0 -9 4 0.9973 -0.0057
0 -9 5 0.5338 -0.0205
0 -9 6 0.0702 -0.0074
0 -9 7 -0.0176 0.0011
0 -9 8 0.2040 -0.0059
0 -9 9 0.3729 -0.0051
0 -9 10 0.3731 0.0038
0 -9 11 0.2536 0.0051
0 -8 1 3.8642 0.0509
0 -8 2 2.9412 0.0871
0 -8 3 1.3161 0.0314
0 -8 4 -0.0779 -0.0066
0 -8 5 -0.7330 0.0064
0 -8 6 -0.5075 0.0139
0 -8 7 0.1033 -0.0000
0 -8 8 0.4112 -0.0039
0 -8 9 0.2800 0.0026
0 -8 10 -0.0554 -0.0000
0 -8 11 -0.4196 -0.0052
0 -8 12 -0.5624 -0.0045
0 -7 1 0.3694 0.1267
0 -7 2 -2.0348 0.0111
0 -7 3 -2.8694 -0.0280
0 -7 4 -2.1338 0.0079
0 -7 5 -0.4954 0.0225
0 -7 6 0.8200 0.0034
0 -7 7 0.9334 0.0005
0 -7 8 0.2389 0.0109
0 -7 9 -0.3371 0.0063
0 -7 10 -0.4768 -0.0014
0 -7 11 -0.2719 0.0025
0 -7 12 0.1956 0.0019
0 -7 13 0.5575 -0.0043
0 -6 1 -5.6717 -0.1464
0 -6 2 -3.8028 -0.1205
0 -6 3 -1.1919 -0.0263
0 -6 4 0.9621 0.0003
0 -6 5 1.6808 -0.0252
0 -6 6 0.7058 -0.0218
0 -6 7 -0.7587 0.0005
0 -6 8 -1.2476 -0.0020
0 -6 9 -0.7142 -0.0103
0 -6 10 -0.0238 -0.0002
0 -6 11 0.3861 0.0064
0 -6 12 0.4565 0.0005
0 -6 13 0.1322 0.0047
0 -6 14 -0.2704 0.0149
0 -5 1 1.0060 -0.0736
0 -5 2 3.4746 0.0611
0 -5 3 3.5541 0.0569
0 -5 4 2.1279 -0.0074
0 -5 5 0.0152 -0.0128
0 -5 6 -1.5241 0.0131
0 -5 7 -1.4240 0.0045
0 -5 8 -0.2236 -0.0136
0 -5 9 0.6279 -0.0045
0 -5 10 0.6037 0.0046
0 -5 11 0.1707 -0.0047
0 -5 12 -0.2566 -0.0068
0 -5 13 -0.4776 0.0012
0 -5 14 -0.3309 -0.0052
0 -5 15 -0.0110 -0.0168
0 -4 1 9.3725 0.2261
0 -4 2 4.7926 0.1252
0 -4 3 0.7726 0.0038
0 -4 4 -1.2272 -0.0036
0 -4 5 -1.3779 0.0349
0 -4 6 -0.1555 0.0245
0 -4 7 1.3871 -0.0024
0 -4 8 1.9555 0.0042
0 -4 9 1.3186 0.0145
0 -4 10 0.3507 0.0022
0 -4 11 -0.1947 -0.0055
0 -4 12 -0.2339 0.0006
0 -4 13 0.0005 -0.0028
0 -4 14 0.2191 -0.0108
0 -4 15 0.2163 -0.0020
0 -3 1 -4.6313 -0.0280
0 -3 2 -8.4101 -0.1377
0 -3 3 -6.5143 -0.0871
0 -3 4 -2.5763 -0.0034
0 -3 5 0.4785 0.0002
0 -3 6 1.7223 -0.0253
0 -3 7 1.3096 -0.0129
0 -3 8 -0.0264 0.0063
0 -3 9 -1.1972 -0.0001
0 -3 10 -1.4366 -0.0047
0 -3 11 -0.8319 0.0048
0 -3 12 -0.0556 0.0058
0 -3 13 0.3460 0.0002
0 -3 14 0.3482 0.0070
0 -3 15 0.2241 0.0136
0 -3 16 0.1270 0.0037
0 -2 1 -16.0766 -0.1796
0 -2 2 -6.0751 -0.0585
0 -2 3 2.1660 0.0401
0 -2 4 4.4468 0.0255
0 -2 5 2.2984 -0.0186
0 -2 6 -0.7793 -0.0125
0 -2 7 -2.6856 0.0069
0 -2 8 -2.9978 -0.0002
0 -2 9 -1.9901 -0.0072
0 -2 10 -0.3674 0.0008
0 -2 11 0.8076 0.0014
0 -2 12 0.9095 -0.0047
0 -2 13 0.3389 0.0010
0 -2 14 -0.1496 0.0077
0 -2 15 -0.3534 0.0009
0 -2 16 -0.4410 -0.0033
0 -2 17 -0.3955 0.0049
0 -1 1 11.5066 0.0764
0 -1 2 16.3804 0.1138
0 -1 3 11.0183 0.0547
0 -1 4 2.3049 -0.0073
0 -1 5 -2.8892 -0.0039
0 -1 6 -3.0918 0.0165
0 -1 7 -0.7734 0.0073
0 -1 8 1.6243 -0.0049
0 -1 9 3.0140 -0.0002
0 -1 10 2.9156 -0.0003
0 -1 11 1.4915 -0.0077
0 -1 12 -0.1074 -0.0038
0 -1 13 -0.7848 0.0028
0 -1 14 -0.6414 -0.0032
0 -1 15 -0.3559 -0.0086
0 -1 16 -0.0978 -0.0038
0 -1 17 0.2235 -0.0043
0 0 1 17.9217 0.0149
0 0 2 3.6199 -0.0154
0 0 3 -7.1365 -0.0433
0 0 4 -8.3027 -0.0218
0 0 5 -2.9132 0.0086
0 0 6 2.4699 0.0052
0 0 7 4.4680 -0.0059
0 0 8 3.5958 0.0008
0 0 9 1.3480 0.0057
0 0 10 -1.0116 0.0003
0 0 11 -2.1889 0.0017
0 0 12 -1.6731 0.0072
0 0 13 -0.4461 0.0018
0 0 14 0.2918 -0.0050
0 0 15 0.4807 -0.0023
0 0 16 0.5660 -0.0013
0 0 17 0.4985 -0.0048
0 0 18 0.1517 0.0008
0 1 0 -2.5734 0.0136
0 1 1 -15.9701 0.0461
0 1 2 -18.7973 0.0195
0 1 3 -10.7153 0.0073
0 1 4 -0.2724 0.0176
0 1 5 4.6108 0.0117
0 1 6 3.2272 -0.0032
0 1 7 -0.4578 -0.0009
0 1 8 -3.2949 0.0062
0 1 9 -4.2883 0.0021
0 1 10 -3.3117 -0.0003
0 1 11 -1.0902 0.0042
0 1 12 0.7101 0.0032
0 1 13 1.0795 -0.0010
0 1 14 0.6436 0.0017
0 1 15 0.3193 0.0043
0 1 16 0.1012 0.0017
0 1 17 -0.2424 0.0038
0 1 18 -0.4430 0.0087
0 2 0 -19.6123 0.1680
0 2 1 -12.3556 0.0458
0 2 2 0.4626 -0.0340
0 2 3 8.7407 -0.0237
0 2 4 7.7894 -0.0014
0 2 5 1.6815 -0.0069
0 2 6 -3.1634 -0.0094
0 2 7 -4.3191 -0.0006
0 2 8 -2.8478 -0.0007
0 2 9 -0.2631 -0.0061
0 2 10 2.0371 -0.0038
0 2 11 2.7004 -0.0011
0 2 12 1.6829 -0.0034
0 2 13 0.4021 -0.0032
0 2 14 -0.1563 -0.0012
0 2 15 -0.3179 -0.0024
0 2 16 -0.4960 -0.0010
0 2 17 -0.4763 0.0047
0 2 18 -0.1622 0.0041
0 2 19 0.1019 -0.0018
0 3 0 4.6168 -0.1474
0 3 1 13.0194 -0.1886
0 3 2 13.5996 -0.0853
0 3 3 6.5355 0.0030
0 3 4 -1.2014 0.0050
0 3 5 -3.9243 -0.0118
0 3 6 -1.9929 -0.0032
0 3 7 1.2471 0.0035
0 3 8 3.5574 -0.0031
0 3 9 4.0715 -0.0038
0 3 10 2.6691 0.0016
0 3 11 0.4738 0.0011
0 3 12 -0.8433 -0.0014
0 3 13 -0.9210 -0.0001
0 3 14 -0.6502 0.0004
0 3 15 -0.4798 0.0008
0 3 16 -0.1480 0.0041
0 3 17 0.2785 0.0040
0 3 18 0.4025 -0.0028
0 3 19 0.2513 -0.0067
0 4 0 10.6534 -0.1457
0 4 1 5.9999 0.0367
0 4 2 -1.6489 0.1149
0 4 3 -6.0654 0.0572
0 4 4 -4.6064 -0.0023
0 4 5 -0.2363 -0.0001
0 4 6 2.9854 0.0106
0 4 7 3.5410 0.0004
0 4 8 1.8900 -0.0041
0 4 9 -0.6810 0.0032
0 4 10 -2.3726 0.0037
0 4 11 -2.1917 -0.0013
0 4 12 -1.0492 -0.0010
0 4 13 -0.3152 0.0004
0 4 14 -0.0303 -0.0015
0 4 15 0.3426 -0.0016
0 4 16 0.5770 -0.0012
0 4 17 0.2998 -0.0049
0 4 18 -0.1067 -0.0077
0 4 19 -0.1852 -0.0037
0 5 0 -3.6036 0.2084
0 5 1 -7.4015 0.1756
0 5 2 -7.0580 0.0359
0 5 3 -2.9806 -0.0356
0 5 4 1.1014 -0.0115
0 5 5 2.4032 0.0112
0 5 6 0.9947 -0.0001
0 5 7 -1.6034 -0.0039
0 5 8 -3.5384 0.0065
0 5 9 -3.3106 0.0054
0 5 10 -1.2832 -0.0029
0 5 11 0.3959 -0.0016
0 5 12 0.5417 0.0023
0 5 13 0.1763 0.0001
0 5 14 0.2880 -0.0006
0 5 15 0.3443 0.0033
0 5 16 -0.1297 0.0042
0 5 17 -0.4761 0.0018
0 5 18 -0.2361 0.0016
0 5 19 0.0735 0.0024
0 6 0 -5.2932 0.0254
0 6 1 -2.2543 -0.1088
0 6 2 1.3798 -0.1087
0 6 3 2.9060 -0.0271
0 6 4 1.8476 0.0082
0 6 5 -0.3476 -0.0057
0 6 6 -2.2365 -0.0043
0 6 7 -2.6874 0.0102
0 6 8 -1.0952 0.0048
0 6 9 1.2641 -0.0058
0 6 10 2.0108 0.0001
0 6 11 0.8575 0.0073
0 6 12 -0.0902 0.0026
0 6 13 0.2113 -0.0007
0 6 14 0.5459 0.0036
0 6 15 0.1389 0.0045
0 6 16 -0.1418 -0.0010
0 6 17 0.2003 -0.0055
0 6 18 0.4395 -0.0061
0 6 19 0.1947 -0.0032
0 6 20 -0.0267 0.0026
0 7 0 3.2384 -0.1727
0 7 1 4.5113 -0.0796
0 7 2 3.2453 0.0278
0 7 3 0.8985 0.0350
0 7 4 -0.6388 -0.0039
0 7 5 -1.0112 -0.0053
0 7 6 -0.4462 0.0080
0 7 7 1.0574 -0.0047
0 7 8 2.4821 -0.0162
0 7 9 2.1685 -0.0033
0 7 10 0.4998 0.0058
0 7 11 -0.2838 -0.0038
0 7 12 0.3900 -0.0089
0 7 13 0.7909 -0.0014
0 7 14 0.1305 0.0015
0 7 15 -0.4132 -0.0036
0 7 16 -0.2039 -0.0056
0 7 17 -0.0273 -0.0017
0 7 18 -0.2573 0.0055
0 7 19 -0.3405 0.0138
0 7 20 -0.1255 0.0144
0 8 0 2.9795 0.0698
0 8 1 0.5290 0.1286
0 8 2 -1.4613 0.0671
0 8 3 -1.5410 -0.0044
0 8 4 -0.4913 -0.0051
0 8 5 0.4423 0.0118
0 8 6 1.1888 -0.0027
0 8 7 1.6350 -0.0121
0 8 8 1.0033 0.0050
0 8 9 -0.3721 0.0115
0 8 10 -0.9121 -0.0042
0 8 11 -0.3523 -0.0091
0 8 12 -0.1421 0.0027
0 8 13 -0.7678 0.0059
0 8 14 -1.0779 -0.0017
0 8 15 -0.5773 -0.0036
0 8 16 -0.0970 0.0007
0 8 17 -0.0468 0.0040
0 8 18 0.0215 0.0057
0 8 19 0.1997 0.0007
0 8 20 0.1592 -0.0134
0 9 0 -2.0583 0.1032
0 9 1 -2.8013 -0.0026
0 9 2 -1.7833 -0.0623
0 9 3 -0.1289 -0.0300
0 9 4 0.6669 0.0074
0 9 5 0.5905 0.0002
0 9 6 0.2478 -0.0058
0 9 7 -0.4063 0.0109
0 9 8 -1.2686 0.0127
0 9 9 -1.5250 -0.0050
0 9 10 -0.9671 -0.0064
0 9 11 -0.4551 0.0081
0 9 12 -0.3923 0.0085
0 9 13 -0.2068 -0.0029
0 9 14 0.3058 -0.0043
0 9 15 0.6014 0.0016
0 9 16 0.4869 0.0025
0 9 17 0.3139 0.0006
0 9 18 0.1767 -0.0029
0 9 19 -0.0454 -0.0106
0 9 20 -0.1777 -0.0118
0 10 0 -1.7190 -0.1052
0 10 1 -0.6338 -0.1036
0 10 2 0.6860 -0.0286
0 10 3 1.0595 0.0168
0 10 4 0.3905 0.0034
0 10 5 -0.4919 -0.0081
0 10 6 -1.0388 0.0033
0 10 7 -1.1616 0.0026
0 10 8 -0.7807 -0.0111
0 10 9 -0.0246 -0.0070
0 10 10 0.5967 0.0076
0 10 11 0.7630 0.0048
0 10 12 0.6502 -0.0063
0 10 13 0.4751 -0.0040
0 10 14 0.2608 0.0039
0 10 15 0.0647 0.0035
0 10 16 -0.0512 0.0000
0 10 17 -0.1555 -0.0015
0 10 18 -0.2309 -0.0044
0 10 19 -0.1281 -0.0028
0 10 20 0.0818 0.0082
0 11 0 0.6739 -0.0196
0 11 1 1.2429 0.0524
0 11 2 1.1942 0.0617
0 11 3 0.3879 0.0196
0 11 4 -0.5502 -0.0023
0 11 5 -0.8180 0.0054
0 11 6 -0.2520 0.0033
0 11 7 0.5976 -0.0079
0 11 8 1.0791 -0.0030
0 11 9 0.9968 0.0068
0 11 10 0.5834 0.0004
0 11 11 0.1177 -0.0087
0 11 12 -0.2250 -0.0041
0 11 13 -0.2948 0.0023
0 11 14 -0.0967 -0.0003
0 11 15 0.0891 -0.0033
0 11 16 0.0578 -0.0030
0 11 17 -0.0065 -0.0036
0 11 18 0.0964 -0.0005
0 11 19 0.1935 0.0092
0 12 0 0.7878 0.0822
0 12 1 0.4700 0.0449
0 12 2 0.0392 -0.0098
0 12 3 -0.4246 -0.0188
0 12 4 -0.3889 0.0015
0 12 5 0.3696 0.0039
0 12 6 1.1384 -0.0050
0 12 7 1.0600 0.0008
0 12 8 0.2796 0.0089
0 12 9 -0.3572 0.0022
0 12 10 -0.4789 -0.0039
0 12 11 -0.3527 0.0018
0 12 12 -0.1705 0.0059
0 12 13 0.0576 0.0023
0 12 14 0.1448 0.0012
0 12 15 -0.0384 0.0023
0 12 16 -0.2288 0.0004
0 12 17 -0.1992 0.0029
0 12 18 -0.1392 0.0114
0 12 19 -0.2028 0.0100
0 13 0 -0.5079 -0.0309
0 13 1 -0.3095 -0.0604
0 13 2 -0.2430 -0.0369
0 13 3 -0.2134 -0.0004
0 13 4 0.1434 0.0028
0 13 5 0.5018 -0.0081
0 13 6 0.1827 -0.0022
0 13 7 -0.6192 0.0063
0 13 8 -0.9788 -0.0002
0 13 9 -0.6263 -0.0056
0 13 10 -0.1900 0.0006
0 13 11 -0.0658 0.0038
0 13 12 -0.0359 -0.0005
0 13 13 0.0208 -0.0013
0 13 14 -0.0445 -0.0001
0 13 15 -0.1665 -0.0026
0 13 16 -0.1444 -0.0005
0 13 17 -0.0474 0.0070
0 13 18 -0.0125 0.0028
0 13 19 0.0437 -0.0138
0 14 0 -0.1881 -0.0365
0 14 1 -0.1125 -0.0016
0 14 2 -0.2940 0.0268
0 14 3 -0.3266 0.0152
0 14 4 -0.1489 -0.0062
0 14 5 -0.1998 -0.0045
0 14 6 -0.5413 0.0031
0 14 7 -0.6149 -0.0039
0 14 8 -0.1946 -0.0095
0 14 9 0.2272 -0.0020
0 14 10 0.3127 0.0029
0 14 11 0.3208 -0.0017
0 14 12 0.4201 -0.0033
0 14 13 0.3692 0.0003
0 14 14 0.1083 0.0013
0 14 15 -0.0511 0.0028
0 14 16 0.0325 0.0060
0 14 17 0.1702 -0.0005
0 14 18 0.2232 -0.0145
0 15 0 -0.1259 0.0245
0 15 1 -0.0432 0.0343
0 15 2 0.0819 0.0125
0 15 3 0.2790 -0.0097
0 15 4 0.3736 -0.0051
0 15 5 0.2182 0.0065
0 15 6 0.0332 0.0028
0 15 7 0.1021 -0.0023
0 15 8 0.3216 0.0045
0 15 9 0.4299 0.0090
0 15 10 0.3984 0.0020
0 15 11 0.2635 -0.0025
0 15 12 -0.0517 0.0020
0 15 13 -0.4327 0.0046
0 15 14 -0.5127 0.0009
0 15 15 -0.1989 -0.0041
0 15 16 0.1353 -0.0098
0 15 17 0.1825 -0.0133
0 16 0 0.4760 0.0101
0 16 1 0.6634 -0.0058
0 16 2 0.4864 -0.0164
0 16 3 0.2009 -0.0044
0 16 4 -0.0668 0.0100
0 16 5 -0.2916 0.0071
0 16 6 -0.3132 -0.0004
0 16 7 -0.0498 0.0024
0 16 8 0.2438 0.0055
0 16 9 0.2382 -0.0009
0 16 10 -0.0886 -0.0056
0 16 11 -0.4684 -0.0009
0 16 12 -0.5891 0.0021
0 16 13 -0.3173 -0.0044
0 16 14 0.1423 -0.0115
0 16 15 0.3742 -0.0095
0 16 16 0.2125 -0.0002
0 17 1 -0.1480 -0.0110
0 17 2 -0.5556 0.0006
0 17 3 -0.5817 0.0091
0 17 4 -0.3870 0.0014
0 17 5 -0.1250 -0.0088
0 17 6 0.2315 -0.0070
0 17 7 0.5119 -0.0009
0 17 8 0.3889 -0.0016
0 17 9 -0.0804 -0.0035
0 17 10 -0.4064 0.0005
0 17 11 -0.2719 0.0036
0 17 12 0.1305 -0.0005
0 17 13 0.3990 -0.0033
0 17 14 0.3358 0.0041
0 17 15 0.0631 0.0151
0 18 4 0.3515 -0.0136
0 18 5 0.4289 -0.0080
0 18 6 0.3562 0.0011
0 18 7 0.0331 0.0024
0 18 8 -0.3974 -0.0007
0 18 9 -0.5214 -0.0011
0 18 10 -0.2026 -0.0005
0 18 11 0.1905 -0.0021
0 18 12 0.2844 -0.0023
0 18 13 0.1234 0.0023
1 -16 0 0.4818 -0.0106
1 -16 1 0.2256 -0.0096
1 -16 2 -0.0200 0.0053
1 -15 0 0.2888 -0.0383
1 -15 1 -0.0558 -0.0050
1 -15 2 -0.2708 0.0042
1 -15 3 -0.2297 -0.0100
1 -14 0 -0.4869 0.0484
1 -14 1 -0.8839 0.0529
1 -14 2 -0.7454 0.0181
1 -14 3 -0.1793 -0.0006
1 -14 4 0.2364 0.0072
1 -14 5 0.2064 0.0112
1 -13 0 -0.5438 0.0512
1 -13 1 -0.1070 -0.0146
1 -13 2 0.6329 -0.0366
1 -13 3 0.9747 -0.0132
1 -13 4 0.5230 0.0039
1 -13 5 -0.1885 0.0009
1 -13 6 -0.3943 -0.0008
1 -13 7 -0.0949 0.0033
1 -12 0 0.9685 -0.1021
1 -12 1 1.0030 -0.0819
1 -12 2 0.7444 -0.0194
1 -12 3 0.0838 0.0093
1 -12 4 -0.5430 0.0003
1 -12 5 -0.4904 -0.0060
1 -12 6 0.1507 -0.0025
1 -12 7 0.5621 -0.0028
1 -12 8 0.3445 -0.0035
1 -11 0 0.1254 -0.0002
1 -11 1 -0.4035 0.0733
1 -11 2 -0.5537 0.0664
1 -11 3 -0.5077 0.0196
1 -11 4 -0.2439 0.0004
1 -11 5 0.2252 0.0046
1 -11 6 0.4371 0.0016
1 -11 7 0.0679 -0.0032
1 -11 8 -0.4198 -0.0000
1 -11 9 -0.4401 -0.0010
1 -10 0 -1.6623 0.1299
1 -10 1 -1.3103 0.0505
1 -10 2 -0.7050 -0.0263
1 -10 3 -0.4205 -0.0263
1 -10 4 -0.2656 0.0033
1 -10 5 -0.1115 0.0060
1 -10 6 -0.2080 -0.0021
1 -10 7 -0.4417 0.0027
1 -10 8 -0.3518 0.0052
1 -10 9 0.0311 -0.0022
1 -10 10 0.2539 -0.0023
1 -10 11 0.2196 0.0067
1 -9 0 -1.2103 -0.0842
1 -9 1 0.1746 -0.1292
1 -9 2 0.8696 -0.0635
1 -9 3 0.9201 0.0029
1 -9 4 0.8365 0.0021
1 -9 5 0.5909 -0.0163
1 -9 6 0.1822 -0.0085
1 -9 7 0.0282 0.0017
1 -9 8 0.2292 -0.0021
1 -9 9 0.3742 -0.0007
1 -9 10 0.2637 0.0096
1 -9 11 0.0767 0.0112
1 -9 12 -0.0727 0.0042
1 -8 0 2.8285 -0.1050
1 -8 1 3.2623 0.0198
1 -8 2 2.2753 0.0792
1 -8 3 0.9196 0.0355
1 -8 4 -0.1685 -0.0094
1 -8 5 -0.7365 -0.0022
1 -8 6 -0.5864 0.0101
1 -8 7 -0.0313 0.0009
1 -8 8 0.2443 -0.0042
1 -8 9 0.0703 0.0009
1 -8 10 -0.1920 -0.0028
1 -8 11 -0.3360 -0.0116
1 -8 12 -0.3570 -0.0122
1 -8 13 -0.2077 -0.0092
1 -7 0 2.3041 0.1538
1 -7 1 -0.1226 0.1387
1 -7 2 -2.0794 0.0309
1 -7 3 -2.6824 -0.0248
1 -7 4 -1.9435 0.0001
1 -7 5 -0.4139 0.0201
1 -7 6 0.8124 0.0059
1 -7 7 0.8905 -0.0013
1 -7 8 0.2201 0.0058
1 -7 9 -0.2129 0.0025
1 -7 10 -0.1586 -0.0046
1 -7 11 0.0358 0.0004
1 -7 12 0.2342 0.0055
1 -7 13 0.4021 0.0023
1 -6 0 -4.7323 0.0199
1 -6 1 -4.9909 -0.1061
1 -6 2 -3.3939 -0.1103
1 -6 3 -1.0191 -0.0319
1 -6 4 1.0521 0.0036
1 -6 5 1.7276 -0.0138
1 -6 6 0.7117 -0.0158
1 -6 7 -0.7275 0.0017
1 -6 8 -1.1024 0.0022
1 -6 9 -0.4846 -0.0042
1 -6 10 0.0828 0.0044
1 -6 11 0.2094 0.0109
1 -6 12 0.1616 0.0033
1 -6 13 0.0359 0.0006
1 -6 14 -0.1525 0.0068
1 -5 0 -2.8776 -0.1870
1 -5 1 1.0571 -0.0901
1 -5 2 3.4025 0.0335
1 -5 3 3.7324 0.0489
1 -5 4 2.3867 -0.0006
1 -5 5 0.1276 -0.0115
1 -5 6 -1.4949 0.0082
1 -5 7 -1.3356 0.0033
1 -5 8 -0.1107 -0.0118
1 -5 9 0.6017 -0.0054
1 -5 10 0.3701 0.0021
1 -5 11 -0.1085 -0.0071
1 -5 12 -0.3517 -0.0106
1 -5 13 -0.4015 -0.0008
1 -5 14 -0.3215 0.0009
1 -5 15 -0.1593 -0.0059
1 -4 0 10.0311 0.0935
1 -4 1 8.9753 0.1782
1 -4 2 4.8988 0.1117
1 -4 3 0.8446 0.0090
1 -4 4 -1.5296 -0.0073
1 -4 5 -1.7780 0.0226
1 -4 6 -0.3453 0.0169
1 -4 7 1.3270 -0.0050
1 -4 8 1.8128 0.0004
1 -4 9 1.0667 0.0105
1 -4 10 0.1378 0.0008
1 -4 11 -0.2162 -0.0060
1 -4 12 -0.0617 0.0018
1 -4 13 0.2076 0.0024
1 -4 14 0.3402 -0.0068
1 -4 15 0.3096 -0.0066
1 -4 16 0.2248 -0.0004
1 -3 0 3.3470 0.1283
1 -3 1 -5.1541 -0.0035
1 -3 2 -8.9709 -0.1026
1 -3 3 -7.3455 -0.0738
1 -3 4 -3.1776 -0.0047
1 -3 5 0.3674 0.0036
1 -3 6 1.7599 -0.0170
1 -3 7 1.1764 -0.0074
1 -3 8 -0.2335 0.0102
1 -3 9 -1.2499 0.0042
1 -3 10 -1.2643 -0.0027
1 -3 11 -0.5070 0.0054
1 -3 12 0.2646 0.0079
1 -3 13 0.4919 0.0008
1 -3 14 0.2909 0.0023
1 -3 15 0.0931 0.0090
1 -3 16 0.0278 0.0068
1 -2 0 -18.6384 -0.1134
1 -2 1 -15.1688 -0.1370
1 -2 2 -5.4841 -0.0541
1 -2 3 2.9064 0.0293
1 -2 4 5.3862 0.0260
1 -2 5 2.9525 -0.0111
1 -2 6 -0.5776 -0.0098
1 -2 7 -2.5534 0.0068
1 -2 8 -2.6349 -0.0004
1 -2 9 -1.5225 -0.0105
1 -2 10 -0.0425 -0.0035
1 -2 11 0.8774 0.0013
1 -2 12 0.7033 -0.0033
1 -2 13 -0.0665 -0.0011
1 -2 14 -0.5330 0.0055
1 -2 15 -0.5174 0.0030
1 -2 16 -0.4125 -0.0018
1 -2 17 -0.3379 -0.0001
1 -1 0 -0.4024 -0.0137
1 -1 1 12.5350 0.0442
1 -1 2 16.9671 0.0830
1 -1 3 11.4140 0.0493
1 -1 4 2.3177 -0.0024
1 -1 5 -3.1322 -0.0067
1 -1 6 -3.1294 0.0106
1 -1 7 -0.4920 0.0044
1 -1 8 1.8417 -0.0081
1 -1 9 2.8583 -0.0025
1 -1 10 2.4906 0.0034
1 -1 11 1.0614 -0.0025
1 -1 12 -0.3807 -0.0046
1 -1 13 -0.8153 -0.0010
1 -1 14 -0.4078 -0.0047
1 -1 15 0.0014 -0.0103
1 -1 16 0.1533 -0.0081
1 -1 17 0.2814 -0.0053
1 -1 18 0.3522 -0.0057
1 0 0 22.4658 -0.0129
1 0 1 15.8068 0.0081
1 0 2 2.0429 -0.0038
1 0 3 -8.2595 -0.0322
1 0 4 -9.0484 -0.0257
1 0 5 -3.2587 0.0010
1 0 6 2.3217 0.0044
1 0 7 4.1400 -0.0049
1 0 8 2.9854 0.0013
1 0 9 0.7734 0.0099
1 0 10 -1.2018 0.0042
1 0 11 -1.9851 -0.0013
1 0 12 -1.3120 0.0023
1 0 13 -0.1261 0.0027
1 0 14 0.4812 -0.0008
1 0 15 0.4896 0.0017
1 0 16 0.4116 0.0058
1 0 17 0.3072 0.0051
1 0 18 0.0496 0.0057
1 1 0 -4.3575 0.0042
1 1 1 -16.3859 0.0338
1 1 2 -18.3853 0.0067
1 1 3 -10.1127 -0.0079
1 1 4 0.1101 0.0097
1 1 5 4.6439 0.0144
1 1 6 3.0001 -0.0002
1 1 7 -0.7181 -0.0024
1 1 8 -3.3159 0.0051
1 1 9 -3.9400 0.0007
1 1 10 -2.7850 -0.0060
1 1 11 -0.7584 -0.0007
1 1 12 0.6786 0.0053
1 1 13 0.8458 0.0033
1 1 14 0.4169 0.0023
1 1 15 0.1432 0.0041
1 1 16 -0.0357 0.0020
1 1 17 -0.2893 -0.0010
1 1 18 -0.3764 -0.0014
1 1 19 -0.1926 -0.0039
1 2 0 -17.5222 0.1212
1 2 1 -10.2203 0.0398
1 2 2 1.9196 -0.0127
1 2 3 9.2302 0.0054
1 2 4 7.6742 0.0217
1 2 5 1.6211 0.0027
1 2 6 -2.8330 -0.0090
1 2 7 -3.7067 0.0008
1 2 8 -2.1933 0.0029
1 2 9 0.2034 -0.0049
1 2 10 2.1078 -0.0026
1 2 11 2.4019 0.0040
1 2 12 1.3552 0.0005
1 2 13 0.3255 -0.0054
1 2 14 -0.0631 -0.0049
1 2 15 -0.2550 -0.0035
1 2 16 -0.4571 -0.0034
1 2 17 -0.3578 -0.0002
1 2 18 -0.0083 0.0032
1 2 19 0.1612 0.0032
1 3 0 5.5341 -0.0747
1 3 1 13.0687 -0.1084
1 3 2 12.8298 -0.0434
1 3 3 5.6379 0.0022
1 3 4 -1.4127 -0.0160
1 3 5 -3.3744 -0.0285
1 3 6 -1.3199 -0.0059
1 3 7 1.5088 0.0080
1 3 8 3.3654 -0.0010
1 3 9 3.6087 -0.0037
1 3 10 2.1759 0.0038
1 3 11 0.2510 0.0025
1 3 12 -0.6805 -0.0038
1 3 13 -0.6245 -0.0022
1 3 14 -0.5058 0.0023
1 3 15 -0.4469 0.0028
1 3 16 -0.0523 0.0034
1 3 17 0.3981 0.0039
1 3 18 0.3838 -0.0002
1 3 19 0.0983 -0.0052
1 4 0 9.6404 -0.1157
1 4 1 4.7248 -0.0110
1 4 2 -2.5697 0.0327
1 4 3 -6.0999 -0.0050
1 4 4 -4.0443 -0.0233
1 4 5 0.0136 0.0052
1 4 6 2.4365 0.0173
1 4 7 2.5650 -0.0029
1 4 8 1.1144 -0.0119
1 4 9 -0.9654 -0.0014
1 4 10 -2.2152 0.0014
1 4 11 -1.8354 -0.0046
1 4 12 -0.8207 -0.0033
1 4 13 -0.3657 0.0013
1 4 14 -0.1959 0.0004
1 4 15 0.2581 -0.0014
1 4 16 0.5205 -0.0013
1 4 17 0.1364 -0.0041
1 4 18 -0.3163 -0.0067
1 4 19 -0.2668 -0.0032
1 4 20 -0.0273 0.0027
1 5 0 -4.2477 0.0999
1 5 1 -7.5084 0.1018
1 5 2 -6.5829 0.0340
1 5 3 -2.3962 0.0099
1 5 4 1.0835 0.0342
1 5 5 1.6489 0.0307
1 5 6 0.1943 -0.0021
1 5 7 -1.7267 -0.0097
1 5 8 -3.0029 0.0067
1 5 9 -2.6942 0.0088
1 5 10 -1.0489 -0.0015
1 5 11 0.2169 -0.0019
1 5 12 0.2094 0.0029
1 5 13 -0.0462 0.0012
1 5 14 0.2270 -0.0007
1 5 15 0.3115 0.0014
1 5 16 -0.2113 0.0012
1 5 17 -0.5087 -0.0001
1 5 18 -0.1182 0.0027
1 5 19 0.2761 0.0056
1 5 20 0.1893 0.0033
1 6 0 -4.4861 0.0626
1 6 1 -1.4236 -0.0121
1 6 2 1.8485 -0.0204
1 6 3 2.8282 0.0100
1 6 4 1.4412 0.0029
1 6 5 -0.4715 -0.0218
1 6 6 -1.6813 -0.0102
1 6 7 -1.8347 0.0154
1 6 8 -0.7007 0.0121
1 6 9 0.9962 -0.0026
1 6 10 1.6018 0.0006
1 6 11 0.8290 0.0081
1 6 12 0.2305 0.0041
1 6 13 0.5241 -0.0001
1 6 14 0.6654 0.0022
1 6 15 0.1722 0.0021
1 6 16 -0.0401 -0.0009
1 6 17 0.3661 -0.0002
1 6 18 0.5468 0.0007
1 6 19 0.1611 -0.0018
1 6 20 -0.1674 -0.0023
1 7 0 3.6290 -0.0899
1 7 1 4.2672 -0.0653
1 7 2 2.7573 -0.0213
1 7 3 0.5536 -0.0248
1 7 4 -0.5813 -0.0369
1 7 5 -0.5462 -0.0116
1 7 6 -0.0108 0.0116
1 7 7 0.9645 -0.0030
1 7 8 2.0308 -0.0187
1 7 9 2.0735 -0.0066
1 7 10 1.0182 0.0049
1 7 11 0.2756 -0.0027
1 7 12 0.4190 -0.0080
1 7 13 0.4366 -0.0015
1 7 14 -0.1133 0.0017
1 7 15 -0.3968 -0.0008
1 7 16 -0.1380 -0.0002
1 7 17 -0.0699 0.0010
1 7 18 -0.3722 -0.0006
1 7 19 -0.4429 0.0009
1 7 20 -0.1635 0.0049
1 8 0 2.1017 -0.0085
1 8 1 -0.1483 0.0327
1 8 2 -1.6027 0.0159
1 8 3 -1.2626 -0.0033
1 8 4 -0.0734 0.0142
1 8 5 0.6562 0.0224
1 8 6 0.9795 -0.0035
1 8 7 1.2828 -0.0176
1 8 8 1.0404 -0.0003
1 8 9 -0.0115 0.0087
1 8 10 -0.9344 -0.0052
1 8 11 -1.0376 -0.0110
1 8 12 -0.8571 -0.0005
1 8 13 -0.8804 0.0037
1 8 14 -0.7753 -0.0018
1 8 15 -0.3971 -0.0033
1 8 16 -0.1507 -0.0023
1 8 17 -0.1058 -0.0038
1 8 18 0.0501 -0.0017
1 8 19 0.2527 0.0030
1 8 20 0.2300 0.0003
1 9 0 -2.3177 0.0688
1 9 1 -2.4482 0.0315
1 9 2 -1.1559 0.0042
1 9 3 0.3139 0.0170
1 9 4 0.6611 0.0210
1 9 5 0.1517 -0.0016
1 9 6 -0.2577 -0.0078
1 9 7 -0.5507 0.0116
1 9 8 -1.1591 0.0163
1 9 9 -1.6937 0.0001
1 9 10 -1.4584 -0.0033
1 9 11 -0.6218 0.0082
1 9 12 0.0945 0.0091
1 9 13 0.3861 0.0000
1 9 14 0.4211 -0.0017
1 9 15 0.4056 0.0011
1 9 16 0.4260 0.0008
1 9 17 0.4039 0.0031
1 9 18 0.1923 0.0076
1 9 19 -0.1053 0.0035
1 9 20 -0.1997 -0.0050
1 10 0 -1.2422 -0.0197
1 10 1 -0.1032 -0.0376
1 10 2 0.7783 -0.0165
1 10 3 0.5875 -0.0056
1 10 4 -0.3370 -0.0172
1 10 5 -0.9605 -0.0137
1 10 6 -0.9285 0.0064
1 10 7 -0.7007 0.0087
1 10 8 -0.5055 -0.0046
1 10 9 -0.0523 -0.0039
1 10 10 0.6808 0.0063
1 10 11 1.1305 0.0042
1 10 12 0.8812 -0.0036
1 10 13 0.2795 -0.0015
1 10 14 -0.0177 0.0028
1 10 15 0.0806 0.0010
1 10 16 0.0824 0.0010
1 10 17 -0.2222 0.0029
1 10 18 -0.4113 -0.0031
1 10 19 -0.1808 -0.0116
1 10 20 0.1259 -0.0089
1 11 0 0.8714 -0.0339
1 11 1 1.0166 -0.0086
1 11 2 0.6212 0.0008
1 11 3 -0.0531 -0.0080
1 11 4 -0.4225 -0.0031
1 11 5 -0.1437 0.0105
1 11 6 0.4757 0.0049
1 11 7 0.8554 -0.0097
1 11 8 0.8328 -0.0084
1 11 9 0.6753 -0.0007
1 11 10 0.4885 -0.0041
1 11 11 0.1125 -0.0081
1 11 12 -0.3234 -0.0028
1 11 13 -0.3767 -0.0000
1 11 14 -0.0560 -0.0044
1 11 15 0.0712 -0.0047
1 11 16 -0.1628 -0.0018
1 11 17 -0.2251 -0.0055
1 11 18 0.1208 -0.0092
1 11 19 0.3644 -0.0009
1 11 20 0.1829 0.0109
1 12 0 0.5863 0.0189
1 12 1 0.2998 0.0206
1 12 2 0.1961 0.0100
1 12 3 0.1535 0.0134
1 12 4 0.2774 0.0196
1 12 5 0.6389 0.0069
1 12 6 0.8351 -0.0079
1 12 7 0.4629 -0.0031
1 12 8 -0.1531 0.0061
1 12 9 -0.3867 0.0026
1 12 10 -0.2359 -0.0012
1 12 11 -0.1232 0.0033
1 12 12 -0.1013 0.0038
1 12 13 0.0005 -0.0018
1 12 14 0.0412 -0.0009
1 12 15 -0.1026 0.0042
1 12 16 -0.1453 0.0027
1 12 17 0.0539 0.0018
1 12 18 0.1278 0.0107
1 12 19 -0.1013 0.0175
1 12 20 -0.2518 0.0103
1 13 0 -0.3232 0.0065
1 13 1 -0.0514 -0.0040
1 13 2 -0.0208 -0.0001
1 13 3 -0.2701 0.0046
1 13 4 -0.3074 -0.0069
1 13 5 -0.1091 -0.0157
1 13 6 -0.2109 -0.0045
1 13 7 -0.6217 0.0070
1 13 8 -0.6716 0.0016
1 13 9 -0.2006 -0.0047
1 13 10 0.1397 -0.0000
1 13 11 0.0247 0.0027
1 13 12 -0.1176 -0.0014
1 13 13 -0.0116 -0.0005
1 13 14 0.0873 0.0046
1 13 15 0.0343 0.0040
1 13 16 -0.0072 0.0024
1 13 17 -0.0079 0.0065
1 13 18 -0.0572 0.0057
1 13 19 -0.0613 -0.0068
1 14 0 -0.2622 -0.0115
1 14 1 -0.3479 -0.0078
1 14 2 -0.6555 -0.0019
1 14 3 -0.6794 -0.0091
1 14 4 -0.2374 -0.0141
1 14 5 0.0824 -0.0034
1 14 6 -0.1051 0.0052
1 14 7 -0.2994 -0.0021
1 14 8 -0.0443 -0.0081
1 14 9 0.2638 -0.0004
1 14 10 0.1809 0.0060
1 14 11 0.0088 0.0019
1 14 12 0.1050 -0.0006
1 14 13 0.1944 0.0034
1 14 14 -0.0083 0.0046
1 14 15 -0.2126 0.0013
1 14 16 -0.1080 -0.0013
1 14 17 0.1147 -0.0060
1 14 18 0.1727 -0.0140
1 14 19 0.1036 -0.0148
1 15 0 -0.1784 0.0012
1 15 1 0.0021 0.0094
1 15 2 0.2412 0.0051
1 15 3 0.5951 -0.0007
1 15 4 0.7438 0.0046
1 15 5 0.3608 0.0095
1 15 6 -0.1880 0.0038
1 15 7 -0.2670 0.0000
1 15 8 0.0572 0.0066
1 15 9 0.2160 0.0098
1 15 10 0.0799 0.0016
1 15 11 -0.0592 -0.0044
1 15 12 -0.1566 -0.0003
1 15 13 -0.3157 0.0029
1 15 14 -0.3317 -0.0029
1 15 15 -0.0274 -0.0103
1 15 16 0.2741 -0.0120
1 15 17 0.2044 -0.0079
1 15 18 -0.0560 0.0005
1 16 0 0.5639 0.0090
1 16 1 0.6406 0.0034
1 16 2 0.4079 -0.0036
1 16 3 0.0828 -0.0003
1 16 4 -0.3182 0.0054
1 16 5 -0.6519 0.0038
1 16 6 -0.5260 0.0014
1 16 7 0.0684 0.0036
1 16 8 0.5262 0.0024
1 16 9 0.4158 -0.0051
1 16 10 0.0167 -0.0077
1 16 11 -0.2007 -0.0013
1 16 12 -0.1366 0.0017
1 16 13 0.0818 -0.0059
1 16 14 0.3107 -0.0129
1 16 15 0.3413 -0.0076
1 16 16 0.0858 0.0056
1 16 17 -0.1819 0.0134
1 17 1 -0.3226 -0.0106
1 17 2 -0.5690 -0.0039
1 17 3 -0.4954 0.0032
1 17 4 -0.2614 0.0015
1 17 5 0.1133 -0.0031
1 17 6 0.6108 -0.0042
1 17 7 0.8491 -0.0049
1 17 8 0.4827 -0.0065
1 17 9 -0.1638 -0.0037
1 17 10 -0.4300 0.0026
1 17 11 -0.1777 0.0030
1 17 12 0.1558 -0.0035
1 17 13 0.2213 -0.0049
1 17 14 0.0628 0.0057
1 17 15 -0.1126 0.0180
1 17 16 -0.1560 0.0173
1 18 5 0.3894 -0.0084
1 18 6 0.2173 -0.0051
1 18 7 -0.2388 -0.0029
1 18 8 -0.7048 0.0002
1 18 9 -0.7063 0.0028
1 18 10 -0.2391 0.0006
1 18 11 0.1681 -0.0034
1 18 12 0.1720 -0.0011
1 18 13 -0.0150 0.0074
2 -16 0 0.6086 -0.0024
2 -16 1 0.4027 -0.0002
2 -15 0 0.3835 -0.0220
2 -15 1 -0.1670 -0.0035
2 -15 2 -0.4202 0.0004
2 -15 3 -0.2496 -0.0123
2 -14 0 -0.6442 0.0182
2 -14 1 -0.8862 0.0275
2 -14 2 -0.5569 0.0072
2 -14 3 0.0079 -0.0031
2 -14 4 0.2476 0.0066
2 -14 5 0.0775 0.0097
2 -13 0 -0.3218 0.0397
2 -13 1 0.0748 0.0040
2 -13 2 0.6117 -0.0133
2 -13 3 0.7412 0.0003
2 -13 4 0.2973 0.0092
2 -13 5 -0.2204 0.0023
2 -13 6 -0.2855 0.0005
2 -13 7 -0.0014 0.0068
2 -12 0 0.6263 -0.0426
2 -12 1 0.6185 -0.0476
2 -12 2 0.4683 -0.0187
2 -12 3 0.0659 -0.0029
2 -12 4 -0.3293 -0.0088
2 -12 5 -0.2794 -0.0097
2 -12 6 0.1829 -0.0026
2 -12 7 0.4814 -0.0029
2 -12 8 0.2941 -0.0071
2 -11 0 -0.0804 -0.0245
2 -11 1 -0.2346 0.0154
2 -11 2 -0.2191 0.0210
2 -11 3 -0.2673 0.0037
2 -11 4 -0.2715 0.0003
2 -11 5 -0.0147 0.0062
2 -11 6 0.2231 0.0014
2 -11 7 0.0268 -0.0056
2 -11 8 -0.3655 -0.0019
2 -11 9 -0.4080 0.0021
2 -10 0 -1.1032 0.0637
2 -10 1 -0.8964 0.0407
2 -10 2 -0.6711 0.0081
2 -10 3 -0.6452 0.0091
2 -10 4 -0.4482 0.0190
2 -10 5 -0.0428 0.0094
2 -10 6 0.0543 -0.0010
2 -10 7 -0.2099 0.0043
2 -10 8 -0.2641 0.0085
2 -10 9 0.0465 0.0010
2 -10 10 0.2602 -0.0038
2 -10 11 0.1727 0.0012
2 -9 0 -0.8059 -0.0063
2 -9 1 0.1132 -0.0423
2 -9 2 0.6766 -0.0229
2 -9 3 0.9458 -0.0007
2 -9 4 1.1044 -0.0108
2 -9 5 0.8568 -0.0195
2 -9 6 0.2339 -0.0057
2 -9 7 -0.1049 0.0045
2 -9 8 0.0819 -0.0011
2 -9 9 0.2767 -0.0027
2 -9 10 0.1587 0.0056
2 -9 11 -0.0193 0.0092
2 -9 12 -0.0586 0.0056
2 -8 0 2.2718 -0.0721
2 -8 1 2.6955 -0.0272
2 -8 2 2.0542 0.0052
2 -8 3 0.9380 -0.0084
2 -8 4 -0.2139 -0.0186
2 -8 5 -0.9566 -0.0025
2 -8 6 -0.8471 0.0055
2 -8 7 -0.1773 -0.0056
2 -8 8 0.2098 -0.0095
2 -8 9 0.0610 -0.0021
2 -8 10 -0.1646 -0.0017
2 -8 11 -0.2057 -0.0066
2 -8 12 -0.1970 -0.0054
2 -8 13 -0.1778 -0.0026
2 -7 0 1.6519 0.0274
2 -7 1 -0.1968 0.0548
2 -7 2 -1.9000 0.0282
2 -7 3 -2.6556 0.0104
2 -7 4 -2.1115 0.0207
2 -7 5 -0.5888 0.0200
2 -7 6 0.7378 0.0027
2 -7 7 0.8824 -0.0004
2 -7 8 0.2246 0.0081
2 -7 9 -0.1859 0.0054
2 -7 10 -0.0918 -0.0018
2 -7 11 0.0683 0.0007
2 -7 12 0.1429 0.0022
2 -7 13 0.2608 -0.0053
2 -7 14 0.3286 -0.0091
2 -6 0 -3.9012 0.0564
2 -6 1 -4.2409 0.0106
2 -6 2 -3.1397 -0.0101
2 -6 3 -1.0574 0.0008
2 -6 4 1.0780 -0.0011
2 -6 5 1.8945 -0.0135
2 -6 6 0.9325 -0.0056
2 -6 7 -0.4958 0.0093
2 -6 8 -0.8802 0.0049
2 -6 9 -0.3199 -0.0032
2 -6 10 0.1524 0.0034
2 -6 11 0.2013 0.0076
2 -6 12 0.1564 -0.0010
2 -6 13 0.1054 -0.0030
2 -6 14 -0.0597 0.0079
2 -5 0 -2.0269 -0.0468
2 -5 1 1.0446 -0.0496
2 -5 2 3.1960 -0.0233
2 -5 3 3.8567 -0.0195
2 -5 4 2.7380 -0.0259
2 -5 5 0.4334 -0.0101
2 -5 6 -1.2850 0.0059
2 -5 7 -1.2103 -0.0047
2 -5 8 -0.1239 -0.0160
2 -5 9 0.4751 -0.0054
2 -5 10 0.2538 0.0027
2 -5 11 -0.1570 -0.0064
2 -5 12 -0.3820 -0.0087
2 -5 13 -0.4688 0.0043
2 -5 14 -0.4206 0.0096
2 -5 15 -0.2284 0.0004
2 -4 0 8.3307 -0.0217
2 -4 1 7.5510 0.0192
2 -4 2 4.3593 0.0199
2 -4 3 0.7344 0.0060
2 -4 4 -1.7555 0.0171
2 -4 5 -2.1450 0.0272
2 -4 6 -0.7266 0.0082
2 -4 7 0.9059 -0.0080
2 -4 8 1.3936 0.0034
2 -4 9 0.8240 0.0120
2 -4 10 0.0958 -0.0011
2 -4 11 -0.2255 -0.0085
2 -4 12 -0.1140 0.0020
2 -4 13 0.2129 0.0055
2 -4 14 0.4656 -0.0058
2 -4 15 0.4666 -0.0119
2 -4 16 0.2962 -0.0073
2 -3 0 1.6638 0.0449
2 -3 1 -4.9050 0.0316
2 -3 2 -8.0868 0.0034
2 -3 3 -6.9214 0.0066
2 -3 4 -3.2541 0.0163
2 -3 5 0.1515 -0.0006
2 -3 6 1.5380 -0.0144
2 -3 7 1.0298 0.0012
2 -3 8 -0.1279 0.0141
2 -3 9 -0.9204 0.0021
2 -3 10 -0.9998 -0.0059
2 -3 11 -0.4460 0.0058
2 -3 12 0.2860 0.0119
2 -3 13 0.5885 0.0025
2 -3 14 0.3259 -0.0024
2 -3 15 -0.0584 0.0033
2 -3 16 -0.1971 0.0065
2 -3 17 -0.1483 0.0057
2 -2 0 -14.6049 0.0127
2 -2 1 -11.7782 -0.0204
2 -2 2 -4.1463 -0.0217
2 -2 3 2.7581 -0.0070
2 -2 4 4.9866 -0.0135
2 -2 5 2.9271 -0.0223
2 -2 6 -0.1946 -0.0069
2 -2 7 -1.8783 0.0067
2 -2 8 -1.9229 -0.0047
2 -2 9 -1.1513 -0.0142
2 -2 10 -0.1207 -0.0028
2 -2 11 0.6620 0.0052
2 -2 12 0.6357 -0.0029
2 -2 13 -0.0748 -0.0076
2 -2 14 -0.6488 -0.0013
2 -2 15 -0.6262 0.0022
2 -2 16 -0.3099 0.0004
2 -2 17 -0.0822 -0.0001
2 -1 0 1.1692 -0.0154
2 -1 1 10.7190 -0.0218
2 -1 2 14.0071 -0.0003
2 -1 3 9.6497 0.0072
2 -1 4 2.3353 0.0005
2 -1 5 -2.2023 0.0073
2 -1 6 -2.2958 0.0154
2 -1 7 -0.2376 0.0033
2 -1 8 1.4631 -0.0086
2 -1 9 2.1170 0.0001
2 -1 10 1.8985 0.0078
2 -1 11 0.9585 -0.0012
2 -1 12 -0.1705 -0.0081
2 -1 13 -0.6631 -0.0024
2 -1 14 -0.3491 0.0011
2 -1 15 0.1663 -0.0027
2 -1 16 0.3910 -0.0043
2 -1 17 0.3425 -0.0032
2 -1 18 0.1851 -0.0028
2 0 0 16.7459 -0.0412
2 0 1 11.5565 -0.0092
2 0 2 1.2010 0.0118
2 0 3 -6.6080 0.0024
2 0 4 -7.3424 -0.0026
2 0 5 -3.0877 0.0039
2 0 6 1.1335 -0.0006
2 0 7 2.6268 -0.0084
2 0 8 1.9338 0.0004
2 0 9 0.4753 0.0103
2 0 10 -0.8375 0.0032
2 0 11 -1.4129 -0.0039
2 0 12 -1.0477 0.0029
2 0 13 -0.2319 0.0081
2 0 14 0.3386 0.0027
2 0 15 0.4473 -0.0007
2 0 16 0.2706 0.0026
2 0 17 -0.0020 0.0049
2 0 18 -0.1950 0.0050
2 1 0 -4.5358 0.0076
2 1 1 -13.2728 0.0278
2 1 2 -14.5310 0.0039
2 1 3 -8.3751 -0.0136
2 1 4 -0.9269 -0.0031
2 1 5 2.5651 0.0014
2 1 6 1.9092 -0.0074
2 1 7 -0.2872 -0.0050
2 1 8 -2.0927 0.0041
2 1 9 -2.7534 -0.0008
2 1 10 -2.0971 -0.0081
2 1 11 -0.7353 -0.0012
2 1 12 0.2550 0.0057
2 1 13 0.4734 -0.0003
2 1 14 0.3290 -0.0050
2 1 15 0.1232 0.0004
2 1 16 -0.1528 0.0048
2 1 17 -0.3243 0.0020
2 1 18 -0.1771 -0.0023
2 1 19 0.0824 -0.0052
2 2 0 -13.0690 0.0621
2 2 1 -7.3092 0.0236
2 2 2 1.7848 0.0039
2 2 3 7.0386 0.0235
2 2 4 6.0425 0.0300
2 2 5 2.2389 0.0088
2 2 6 -0.6342 -0.0002
2 2 7 -1.7641 0.0093
2 2 8 -1.5186 0.0082
2 2 9 -0.1487 -0.0017
2 2 10 1.3594 0.0003
2 2 11 1.7389 0.0054
2 2 12 1.0944 -0.0014
2 2 13 0.4775 -0.0076
2 2 14 0.1810 -0.0017
2 2 15 -0.1398 0.0035
2 2 16 -0.3403 -0.0008
2 2 17 -0.1103 -0.0056
2 2 18 0.2122 -0.0043
2 2 19 0.1714 -0.0005
2 3 0 5.0507 -0.0171
2 3 1 10.6824 -0.0314
2 3 2 10.2667 -0.0021
2 3 3 4.8610 0.0034
2 3 4 -0.0609 -0.0241
2 3 5 -1.5409 -0.0282
2 3 6 -0.9003 -0.0027
2 3 7 0.2346 0.0075
2 3 8 1.5992 -0.0030
2 3 9 2.4953 -0.0041
2 3 10 1.9473 0.0034
2 3 11 0.5646 0.0013
2 3 12 -0.2365 -0.0031
2 3 13 -0.3384 0.0022
2 3 14 -0.4216 0.0063
2 3 15 -0.4021 0.0009
2 3 16 0.0248 -0.0035
2 3 17 0.3738 -0.0007
2 3 18 0.1825 0.0025
2 3 19 -0.1413 0.0022
2 3 20 -0.1193 0.0010
2 4 0 7.1280 -0.0747
2 4 1 3.3439 -0.0355
2 4 2 -2.2466 -0.0254
2 4 3 -4.8720 -0.0461
2 4 4 -3.4648 -0.0361
2 4 5 -0.9546 0.0007
2 4 6 0.5443 0.0092
2 4 7 1.2251 -0.0101
2 4 8 1.1598 -0.0147
2 4 9 0.0205 -0.0031
2 4 10 -1.2817 -0.0007
2 4 11 -1.5018 -0.0045
2 4 12 -0.9505 -0.0010
2 4 13 -0.5594 0.0021
2 4 14 -0.2572 -0.0018
2 4 15 0.2181 -0.0030
2 4 16 0.3522 0.0014
2 4 17 -0.0867 0.0026
2 4 18 -0.4040 -0.0003
2 4 19 -0.1820 -0.0011
2 4 20 0.1088 -0.0003
2 5 0 -3.4290 0.0264
2 5 1 -5.8708 0.0420
2 5 2 -5.3881 0.0222
2 5 3 -2.3366 0.0271
2 5 4 0.3211 0.0476
2 5 5 0.9946 0.0342
2 5 6 0.4624 0.0017
2 5 7 -0.4988 -0.0040
2 5 8 -1.6553 0.0084
2 5 9 -2.1932 0.0071
2 5 10 -1.5310 -0.0020
2 5 11 -0.5028 -0.0017
2 5 12 -0.0406 0.0001
2 5 13 0.1233 -0.0035
2 5 14 0.3169 -0.0033
2 5 15 0.1324 0.0009
2 5 16 -0.3843 -0.0006
2 5 17 -0.4406 -0.0046
2 5 18 0.0676 -0.0023
2 5 19 0.3572 0.0021
2 5 20 0.1515 0.0022
2 6 0 -2.8310 0.0719
2 6 1 -1.1533 0.0371
2 6 2 1.1247 0.0262
2 6 3 2.2548 0.0307
2 6 4 1.6244 0.0112
2 6 5 0.2524 -0.0114
2 6 6 -0.9338 -0.0028
2 6 7 -1.5680 0.0138
2 6 8 -1.2028 0.0087
2 6 9 0.0593 -0.0010
2 6 10 1.0842 0.0033
2 6 11 1.1625 0.0069
2 6 12 0.8622 0.0019
2 6 13 0.6732 0.0012
2 6 14 0.3286 0.0051
2 6 15 -0.0583 0.0022
2 6 16 0.0984 -0.0024
2 6 17 0.5694 0.0013
2 6 18 0.5354 0.0063
2 6 19 0.0356 0.0037
2 6 20 -0.2168 -0.0006
2 7 0 2.3303 -0.0395
2 7 1 2.7318 -0.0482
2 7 2 2.2348 -0.0351
2 7 3 1.0069 -0.0382
2 7 4 -0.1281 -0.0397
2 7 5 -0.6490 -0.0181
2 7 6 -0.4771 -0.0016
2 7 7 0.4603 -0.0090
2 7 8 1.7532 -0.0133
2 7 9 2.3232 -0.0008
2 7 10 1.7220 0.0050
2 7 11 0.7509 -0.0020
2 7 12 0.1582 -0.0018
2 7 13 -0.1438 0.0055
2 7 14 -0.2508 0.0040
2 7 15 -0.0215 -0.0013
2 7 16 0.2084 0.0019
2 7 17 -0.0320 0.0058
2 7 18 -0.4176 0.0011
2 7 19 -0.3589 -0.0046
2 7 20 -0.0298 -0.0044
2 8 0 1.2646 -0.0446
2 8 1 0.1808 -0.0149
2 8 2 -0.6269 -0.0099
2 8 3 -0.7430 -0.0107
2 8 4 -0.2997 0.0032
2 8 5 0.3102 0.0083
2 8 6 0.9808 -0.0054
2 8 7 1.5220 -0.0098
2 8 8 1.3140 0.0008
2 8 9 0.1624 0.0009
2 8 10 -1.0950 -0.0100
2 8 11 -1.5536 -0.0092
2 8 12 -1.2291 -0.0002
2 8 13 -0.6673 -0.0021
2 8 14 -0.2626 -0.0087
2 8 15 -0.1831 -0.0051
2 8 16 -0.3165 0.0004
2 8 17 -0.2796 -0.0026
2 8 18 0.0355 -0.0059
2 8 19 0.2379 -0.0025
2 8 20 0.1207 0.0015
2 9 0 -1.5394 0.0473
2 9 1 -1.5873 0.0422
2 9 2 -0.8762 0.0273
2 9 3 -0.0518 0.0283
2 9 4 0.2383 0.0257
2 9 5 0.0470 0.0107
2 9 6 -0.2470 0.0055
2 9 7 -0.6628 0.0119
2 9 8 -1.3339 0.0087
2 9 9 -1.8374 -0.0007
2 9 10 -1.5467 0.0020
2 9 11 -0.5451 0.0084
2 9 12 0.3623 0.0026
2 9 13 0.5623 -0.0044
2 9 14 0.2529 0.0006
2 9 15 0.0774 0.0059
2 9 16 0.2708 0.0012
2 9 17 0.4091 -0.0028
2 9 18 0.1335 0.0008
2 9 19 -0.2432 0.0041
2 9 20 -0.2598 0.0033
2 10 0 -1.1501 0.0229
2 10 1 -0.2680 -0.0039
2 10 2 0.2895 -0.0058
2 10 3 0.0606 -0.0037
2 10 4 -0.5796 -0.0094
2 10 5 -0.9210 -0.0073
2 10 6 -0.7653 0.0024
2 10 7 -0.4614 0.0035
2 10 8 -0.2301 0.0001
2 10 9 0.1147 0.0044
2 10 10 0.6599 0.0072
2 10 11 0.9985 0.0000
2 10 12 0.7291 -0.0029
2 10 13 0.1634 0.0047
2 10 14 -0.0166 0.0068
2 10 15 0.2057 -0.0018
2 10 16 0.1750 -0.0057
2 10 17 -0.2776 -0.0004
2 10 18 -0.4952 0.0022
2 10 19 -0.1255 -0.0013
2 10 20 0.2795 -0.0040
2 11 0 0.7811 -0.0431
2 11 1 0.8943 -0.0355
2 11 2 0.4616 -0.0222
2 11 3 0.0157 -0.0177
2 11 4 0.0158 -0.0104
2 11 5 0.4444 -0.0013
2 11 6 0.8831 -0.0026
2 11 7 0.9149 -0.0075
2 11 8 0.5578 -0.0050
2 11 9 0.2329 -0.0036
2 11 10 0.1690 -0.0083
2 11 11 0.1270 -0.0064
2 11 12 -0.0527 0.0024
2 11 13 -0.1240 0.0018
2 11 14 -0.0102 -0.0070
2 11 15 -0.0631 -0.0062
2 11 16 -0.3205 0.0032
2 11 17 -0.2634 0.0048
2 11 18 0.2254 -0.0013
2 11 19 0.5045 -0.0037
2 11 20 0.2321 -0.0015
2 12 0 0.8399 -0.0081
2 12 1 0.4182 0.0107
2 12 2 0.3154 0.0145
2 12 3 0.4496 0.0160
2 12 4 0.5516 0.0161
2 12 5 0.5366 0.0065
2 12 6 0.3275 -0.0027
2 12 7 -0.1327 -0.0008
2 12 8 -0.4979 0.0021
2 12 9 -0.3100 -0.0018
2 12 10 0.2065 -0.0022
2 12 11 0.3728 0.0028
2 12 12 0.0861 0.0010
2 12 13 -0.1584 -0.0053
2 12 14 -0.1537 -0.0017
2 12 15 -0.0873 0.0069
2 12 16 0.0163 0.0054
2 12 17 0.1959 -0.0017
2 12 18 0.2103 -0.0007
2 12 19 -0.0586 0.0057
2 12 20 -0.2658 0.0082
2 13 0 -0.4460 0.0243
2 13 1 -0.3428 0.0175
2 13 2 -0.2103 0.0102
2 13 3 -0.3860 0.0061
2 13 4 -0.5746 -0.0022
2 13 5 -0.4889 -0.0077
2 13 6 -0.3841 -0.0021
2 13 7 -0.3972 0.0035
2 13 8 -0.1607 -0.0003
2 13 9 0.3421 -0.0034
2 13 10 0.4515 0.0009
2 13 11 -0.0455 0.0029
2 13 12 -0.4266 0.0000
2 13 13 -0.2121 0.0013
2 13 14 0.1260 0.0047
2 13 15 0.1015 0.0015
2 13 16 -0.0657 -0.0036
2 13 17 -0.0612 -0.0007
2 13 18 0.0026 0.0044
2 13 19 -0.0219 0.0027
2 14 0 -0.5175 -0.0027
2 14 1 -0.3097 -0.0099
2 14 2 -0.3909 -0.0075
2 14 3 -0.4668 -0.0066
2 14 4 -0.1540 -0.0074
2 14 5 0.2106 -0.0030
2 14 6 0.1521 0.0015
2 14 7 -0.0597 -0.0003
2 14 8 0.0039 -0.0014
2 14 9 0.0603 0.0037
2 14 10 -0.2391 0.0072
2 14 11 -0.4756 0.0041
2 14 12 -0.2202 0.0014
2 14 13 0.0904 0.0021
2 14 14 -0.0470 0.0015
2 14 15 -0.2649 -0.0002
2 14 16 -0.0571 0.0008
2 14 17 0.2698 0.0012
2 14 18 0.1918 -0.0029
2 14 19 -0.1152 -0.0069
2 15 0 0.2824 -0.0048
2 15 1 0.4084 0.0031
2 15 2 0.3039 0.0067
2 15 3 0.3455 0.0021
2 15 4 0.4552 -0.0018
2 15 5 0.2069 -0.0010
2 15 6 -0.2663 0.0011
2 15 7 -0.3855 0.0029
2 15 8 -0.1269 0.0041
2 15 9 0.0021 0.0022
2 15 10 -0.0916 -0.0017
2 15 11 -0.0778 -0.0021
2 15 12 0.0228 0.0010
2 15 13 -0.0363 0.0018
2 15 14 -0.0704 -0.0010
2 15 15 0.1801 -0.0036
2 15 16 0.3664 -0.0043
2 15 17 0.0738 -0.0042
2 15 18 -0.3350 -0.0031
2 16 0 0.3966 0.0037
2 16 1 0.1166 0.0028
2 16 2 -0.1464 -0.0055
2 16 3 -0.1429 -0.0110
2 16 4 -0.1464 -0.0067
2 16 5 -0.2956 0.0027
2 16 6 -0.2293 0.0076
2 16 7 0.2133 0.0037
2 16 8 0.5669 -0.0033
2 16 9 0.4535 -0.0042
2 16 10 0.1473 0.0012
2 16 11 0.0511 0.0032
2 16 12 0.1511 -0.0035
2 16 13 0.2670 -0.0122
2 16 14 0.3200 -0.0139
2 16 15 0.1998 -0.0081
2 16 16 -0.1147 -0.0016
2 16 17 -0.2978 0.0011
2 17 2 -0.1952 -0.0072
2 17 3 0.0786 0.0018
2 17 4 0.1558 0.0115
2 17 5 0.1668 0.0125
2 17 6 0.3559 0.0028
2 17 7 0.5094 -0.0072
2 17 8 0.2704 -0.0056
2 17 9 -0.1758 0.0024
2 17 10 -0.3107 0.0012
2 17 11 -0.0580 -0.0102
2 17 12 0.1659 -0.0154
2 17 13 0.0937 -0.0047
2 17 14 -0.1239 0.0114
2 17 15 -0.2275 0.0182
2 17 16 -0.1255 0.0141
2 18 6 -0.0418 -0.0147
2 18 7 -0.1763 -0.0095
2 18 8 -0.4243 0.0005
2 18 9 -0.4391 0.0012
2 18 10 -0.1466 -0.0059
2 18 11 0.0773 -0.0036
2 18 12 -0.0242 0.0126
2 18 13 -0.2162 0.0246
3 -16 0 0.5280 0.0092
3 -16 1 0.2273 0.0100
3 -15 0 0.1132 -0.0011
3 -15 1 -0.2213 -0.0030
3 -15 2 -0.2053 -0.0055
3 -15 3 0.0477 -0.0124
3 -14 0 -0.3771 -0.0141
3 -14 1 -0.4609 -0.0046
3 -14 2 -0.2581 -0.0048
3 -14 3 -0.0555 -0.0029
3 -14 4 -0.0829 0.0057
3 -14 5 -0.1918 0.0058
3 -13 0 -0.2635 0.0163
3 -13 1 -0.1045 0.0177
3 -13 2 0.2055 0.0123
3 -13 3 0.3289 0.0132
3 -13 4 0.1869 0.0105
3 -13 5 0.0127 0.0019
3 -13 6 0.0024 0.0017
3 -13 7 0.0827 0.0090
3 -12 0 0.2176 0.0127
3 -12 1 0.4513 -0.0049
3 -12 2 0.5512 -0.0113
3 -12 3 0.3553 -0.0130
3 -12 4 0.0119 -0.0144
3 -12 5 -0.1301 -0.0088
3 -12 6 0.0480 -0.0004
3 -12 7 0.2459 -0.0018
3 -12 8 0.1879 -0.0087
3 -11 0 0.2694 -0.0267
3 -11 1 0.1580 -0.0265
3 -11 2 -0.0648 -0.0193
3 -11 3 -0.3961 -0.0104
3 -11 4 -0.5579 0.0005
3 -11 5 -0.2888 0.0049
3 -11 6 0.1091 -0.0019
3 -11 7 0.1137 -0.0083
3 -11 8 -0.1877 -0.0040
3 -11 9 -0.2861 0.0037
3 -10 0 -0.9584 0.0019
3 -10 1 -1.0477 0.0158
3 -10 2 -0.9697 0.0238
3 -10 3 -0.7695 0.0296
3 -10 4 -0.2674 0.0235
3 -10 5 0.2913 0.0076
3 -10 6 0.3212 0.0009
3 -10 7 -0.1153 0.0075
3 -10 8 -0.3176 0.0111
3 -10 9 -0.0749 0.0044
3 -10 10 0.1353 -0.0036
3 -10 11 0.0686 -0.0064
3 -9 0 -0.6240 0.0346
3 -9 1 0.2475 0.0214
3 -9 2 0.8946 0.0137
3 -9 3 1.2601 0.0028
3 -9 4 1.2949 -0.0116
3 -9 5 0.7694 -0.0109
3 -9 6 -0.0191 0.0028
3 -9 7 -0.3137 0.0063
3 -9 8 0.0025 -0.0021
3 -9 9 0.2811 -0.0052
3 -9 10 0.1940 -0.0002
3 -9 11 0.0484 0.0047
3 -9 12 0.0448 0.0089
3 -8 0 2.2087 -0.0282
3 -8 1 2.3275 -0.0391
3 -8 2 1.6552 -0.0345
3 -8 3 0.5952 -0.0317
3 -8 4 -0.5040 -0.0213
3 -8 5 -1.1048 -0.0060
3 -8 6 -0.7948 -0.0053
3 -8 7 -0.0215 -0.0143
3 -8 8 0.3374 -0.0124
3 -8 9 0.1349 -0.0023
3 -8 10 -0.0954 0.0017
3 -8 11 -0.1253 0.0023
3 -8 12 -0.1533 0.0043
3 -8 13 -0.2013 0.0007
3 -7 0 0.6414 -0.0492
3 -7 1 -0.8108 -0.0104
3 -7 2 -1.9485 0.0111
3 -7 3 -2.3937 0.0180
3 -7 4 -1.8221 0.0193
3 -7 5 -0.4422 0.0100
3 -7 6 0.6704 -0.0003
3 -7 7 0.6765 0.0031
3 -7 8 0.0421 0.0101
3 -7 9 -0.2780 0.0058
3 -7 10 -0.1609 -0.0011
3 -7 11 -0.0508 -0.0022
3 -7 12 -0.0141 -0.0073
3 -7 13 0.1379 -0.0172
3 -7 14 0.2810 -0.0166
3 -6 0 -3.2782 0.0614
3 -6 1 -3.0419 0.0693
3 -6 2 -2.0590 0.0462
3 -6 3 -0.5353 0.0226
3 -6 4 1.0618 0.0058
3 -6 5 1.6299 0.0006
3 -6 6 0.7685 0.0089
3 -6 7 -0.3761 0.0134
3 -6 8 -0.6062 0.0044
3 -6 9 -0.1502 -0.0015
3 -6 10 0.1477 0.0036
3 -6 11 0.1593 0.0041
3 -6 12 0.1950 -0.0025
3 -6 13 0.2086 0.0020
3 -6 14 0.0294 0.0165
3 -6 15 -0.1617 0.0205
3 -5 0 -0.3951 0.0390
3 -5 1 1.5625 -0.0156
3 -5 2 2.7006 -0.0415
3 -5 3 3.0099 -0.0416
3 -5 4 2.1633 -0.0282
3 -5 5 0.3973 -0.0099
3 -5 6 -0.9113 -0.0036
3 -5 7 -0.8252 -0.0120
3 -5 8 -0.0430 -0.0130
3 -5 9 0.3290 -0.0009
3 -5 10 0.1945 0.0027
3 -5 11 0.0045 -0.0055
3 -5 12 -0.1433 -0.0033
3 -5 13 -0.3161 0.0092
3 -5 14 -0.3617 0.0096
3 -5 15 -0.1901 -0.0032
3 -4 0 5.7510 -0.0879
3 -4 1 4.7241 -0.0694
3 -4 2 2.5471 -0.0312
3 -4 3 0.2608 -0.0043
3 -4 4 -1.3920 0.0111
3 -4 5 -1.6610 0.0119
3 -4 6 -0.6107 -0.0004
3 -4 7 0.5830 -0.0045
3 -4 8 0.9546 0.0054
3 -4 9 0.6504 0.0060
3 -4 10 0.2207 -0.0068
3 -4 11 -0.1040 -0.0086
3 -4 12 -0.2240 0.0030
3 -4 13 -0.0525 0.0040
3 -4 14 0.2297 -0.0073
3 -4 15 0.3109 -0.0107
3 -4 16 0.1624 -0.0043
3 -3 0 -0.1338 0.0019
3 -3 1 -3.9043 0.0518
3 -3 2 -5.5388 0.0534
3 -3 3 -4.6708 0.0375
3 -3 4 -2.3012 0.0239
3 -3 5 -0.0332 0.0084
3 -3 6 0.9328 0.0005
3 -3 7 0.6234 0.0074
3 -3 8 -0.1140 0.0097
3 -3 9 -0.6813 -0.0009
3 -3 10 -0.9200 -0.0031
3 -3 11 -0.7026 0.0084
3 -3 12 -0.0970 0.0108
3 -3 13 0.3880 0.0001
3 -3 14 0.3532 -0.0044
3 -3 15 0.0303 0.0001
3 -3 16 -0.1328 0.0011
3 -3 17 -0.0608 -0.0002
3 -2 0 -8.7872 0.0892
3 -2 1 -6.9825 0.0416
3 -2 2 -2.4883 -0.0047
3 -2 3 1.6375 -0.0158
3 -2 4 3.0605 -0.0157
3 -2 5 1.8570 -0.0166
3 -2 6 -0.0825 -0.0083
3 -2 7 -1.1748 -0.0007
3 -2 8 -1.2813 -0.0062
3 -2 9 -0.8963 -0.0095
3 -2 10 -0.2217 -0.0006
3 -2 11 0.5293 0.0030
3 -2 12 0.8028 -0.0056
3 -2 13 0.3615 -0.0091
3 -2 14 -0.2602 -0.0028
3 -2 15 -0.4444 0.0007
3 -2 16 -0.2173 0.0011
3 -2 17 0.0164 0.0049
3 -1 0 1.2959 -0.0285
3 -1 1 6.7022 -0.0634
3 -1 2 8.7945 -0.0412
3 -1 3 6.5271 -0.0113
3 -1 4 2.3099 -0.0037
3 -1 5 -0.5715 0.0008
3 -1 6 -0.9468 0.0080
3 -1 7 0.0653 0.0036
3 -1 8 1.0622 -0.0036
3 -1 9 1.5658 0.0012
3 -1 10 1.5707 0.0058
3 -1 11 1.0379 -0.0004
3 -1 12 0.1661 -0.0038
3 -1 13 -0.4735 0.0024
3 -1 14 -0.4769 0.0052
3 -1 15 -0.0495 0.0020
3 -1 16 0.2865 0.0017
3 -1 17 0.2695 0.0014
3 -1 18 0.0562 -0.0037
3 0 0 9.8294 -0.0652
3 0 1 7.2875 -0.0161
3 0 2 1.5240 0.0205
3 0 3 -3.2792 0.0157
3 0 4 -4.4026 0.0045
3 0 5 -2.6017 0.0060
3 0 6 -0.2817 0.0026
3 0 7 1.0173 -0.0054
3 0 8 1.0762 -0.0011
3 0 9 0.3115 0.0066
3 0 10 -0.6086 0.0030
3 0 11 -1.0829 -0.0011
3 0 12 -0.9736 0.0039
3 0 13 -0.5261 0.0057
3 0 14 -0.0170 -0.0007
3 0 15 0.2965 -0.0030
3 0 16 0.2182 0.0004
3 0 17 -0.1066 0.0006
3 0 18 -0.2722 -0.0002
3 1 0 -2.7329 0.0312
3 1 1 -8.1669 0.0427
3 1 2 -9.5741 0.0124
3 1 3 -6.6584 -0.0102
3 1 4 -2.5416 -0.0063
3 1 5 0.1290 -0.0047
3 1 6 0.9600 -0.0119
3 1 7 0.4411 -0.0080
3 1 8 -0.8450 0.0015
3 1 9 -1.8035 -0.0017
3 1 10 -1.5689 -0.0078
3 1 11 -0.6331 -0.0033
3 1 12 -0.0133 0.0001
3 1 13 0.1687 -0.0056
3 1 14 0.2811 -0.0066
3 1 15 0.2404 0.0017
3 1 16 -0.0579 0.0058
3 1 17 -0.2175 0.0022
3 1 18 -0.0061 -0.0007
3 1 19 0.2117 -0.0021
3 2 0 -8.2303 0.0483
3 2 1 -5.1800 0.0075
3 2 2 0.3723 -0.0063
3 2 3 4.0999 0.0120
3 2 4 4.5039 0.0189
3 2 5 3.1994 0.0078
3 2 6 1.4921 0.0076
3 2 7 -0.3224 0.0157
3 2 8 -1.2851 0.0100
3 2 9 -0.5361 -0.0005
3 2 10 0.8531 0.0018
3 2 11 1.2396 0.0056
3 2 12 0.7683 -0.0006
3 2 13 0.5034 -0.0035
3 2 14 0.4518 0.0035
3 2 15 0.1352 0.0056
3 2 16 -0.1438 -0.0022
3 2 17 -0.0008 -0.0081
3 2 18 0.1875 -0.0071
3 2 19 0.0617 -0.0041
3 3 0 3.1077 -0.0346
3 3 1 7.1689 -0.0330
3 3 2 7.5974 0.0006
3 3 3 4.5576 0.0100
3 3 4 1.2977 -0.0059
3 3 5 -0.4955 -0.0069
3 3 6 -1.3450 0.0054
3 3 7 -1.2134 0.0031
3 3 8 0.2868 -0.0060
3 3 9 1.8249 -0.0010
3 3 10 1.7277 0.0068
3 3 11 0.5808 0.0026
3 3 12 -0.0103 -0.0014
3 3 13 0.0060 0.0035
3 3 14 -0.1633 0.0047
3 3 15 -0.3652 -0.0021
3 3 16 -0.1635 -0.0049
3 3 17 0.0728 -0.0005
3 3 18 -0.0252 0.0034
3 3 19 -0.1356 0.0053
3 3 20 -0.0262 0.0063
3 4 0 4.4556 -0.0561
3 4 1 2.6206 -0.0116
3 4 2 -1.2581 -0.0026
3 4 3 -3.7960 -0.0248
3 4 4 -3.5723 -0.0284
3 4 5 -2.0569 -0.0135
3 4 6 -0.4649 -0.0121
3 4 7 1.0463 -0.0181
3 4 8 1.6796 -0.0103
3 4 9 0.6880 -0.0004
3 4 10 -0.8133 -0.0039
3 4 11 -1.2308 -0.0080
3 4 12 -0.7729 -0.0024
3 4 13 -0.4817 0.0013
3 4 14 -0.3708 -0.0010
3 4 15 -0.0794 0.0003
3 4 16 0.0893 0.0045
3 4 17 -0.0557 0.0041
3 4 18 -0.1050 0.0020
3 4 19 0.0621 0.0024
3 4 20 0.0911 0.0004
3 5 0 -1.5242 0.0473
3 5 1 -3.6510 0.0466
3 5 2 -4.3508 0.0114
3 5 3 -2.5098 -0.0015
3 5 4 0.1167 0.0102
3 5 5 1.5667 0.0120
3 5 6 1.5237 0.0052
3 5 7 0.3666 0.0080
3 5 8 -1.2930 0.0096
3 5 9 -2.2373 -0.0009
3 5 10 -1.7481 -0.0076
3 5 11 -0.6724 -0.0026
3 5 12 -0.0984 -0.0000
3 5 13 0.0360 -0.0038
3 5 14 0.1089 -0.0037
3 5 15 -0.0065 -0.0021
3 5 16 -0.2339 -0.0056
3 5 17 -0.1549 -0.0074
3 5 18 0.0985 -0.0022
3 5 19 0.0503 0.0011
3 5 20 -0.1557 -0.0012
3 6 0 -1.5400 0.0473
3 6 1 -1.5339 0.0051
3 6 2 0.1160 -0.0047
3 6 3 2.0651 0.0149
3 6 4 2.3270 0.0239
3 6 5 0.7266 0.0191
3 6 6 -1.3397 0.0169
3 6 7 -2.3962 0.0120
3 6 8 -1.7896 0.0010
3 6 9 -0.1407 -0.0006
3 6 10 1.1225 0.0083
3 6 11 1.2906 0.0094
3 6 12 0.9001 0.0023
3 6 13 0.5334 0.0013
3 6 14 0.2024 0.0037
3 6 15 0.0293 0.0002
3 6 16 0.2320 -0.0018
3 6 17 0.4419 0.0037
3 6 18 0.2190 0.0062
3 6 19 -0.0825 0.0007
3 6 20 0.0074 -0.0029
3 7 0 0.4395 -0.0497
3 7 1 1.2506 -0.0414
3 7 2 2.1122 -0.0105
3 7 3 1.6035 0.0002
3 7 4 -0.1899 -0.0081
3 7 5 -1.6158 -0.0133
3 7 6 -1.2866 -0.0150
3 7 7 0.5805 -0.0157
3 7 8 2.4241 -0.0062
3 7 9 2.8233 0.0071
3 7 10 1.8376 0.0069
3 7 11 0.6423 -0.0006
3 7 12 0.0093 0.0018
3 7 13 -0.1589 0.0082
3 7 14 -0.0673 0.0055
3 7 15 0.1777 0.0014
3 7 16 0.2392 0.0047
3 7 17 -0.0320 0.0065
3 7 18 -0.1924 0.0013
3 7 19 0.0364 -0.0022
3 7 20 0.2225 -0.0013
3 8 0 1.1022 -0.0219
3 8 1 1.0236 0.0070
3 8 2 0.3525 0.0035
3 8 3 -0.6399 -0.0161
3 8 4 -0.9223 -0.0221
3 8 5 0.0881 -0.0171
3 8 6 1.6659 -0.0117
3 8 7 2.3540 -0.0042
3 8 8 1.4274 0.0008
3 8 9 -0.3399 -0.0057
3 8 10 -1.5469 -0.0129
3 8 11 -1.6169 -0.0079
3 8 12 -1.0380 -0.0013
3 8 13 -0.4751 -0.0051
3 8 14 -0.2139 -0.0090
3 8 15 -0.2417 -0.0035
3 8 16 -0.3196 0.0016
3 8 17 -0.1706 -0.0002
3 8 18 0.0844 -0.0020
3 8 19 0.0560 -0.0013
3 8 20 -0.2126 -0.0013
3 9 0 -0.6884 0.0459
3 9 1 -1.0996 0.0275
3 9 2 -1.0898 0.0034
3 9 3 -0.6706 0.0042
3 9 4 -0.0187 0.0162
3 9 5 0.4077 0.0192
3 9 6 0.0784 0.0157
3 9 7 -0.9873 0.0103
3 9 8 -1.9920 0.0023
3 9 9 -2.0877 -0.0011
3 9 10 -1.2523 0.0036
3 9 11 -0.2168 0.0045
3 9 12 0.3345 -0.0031
3 9 13 0.3000 -0.0059
3 9 14 0.0727 0.0001
3 9 15 0.0705 0.0019
3 9 16 0.2592 -0.0039
3 9 17 0.2197 -0.0071
3 9 18 -0.1704 -0.0057
3 9 19 -0.4440 -0.0043
3 9 20 -0.2480 -0.0005
3 10 0 -1.3984 0.0085
3 10 1 -0.6718 -0.0128
3 10 2 -0.0952 -0.0029
3 10 3 -0.0233 0.0135
3 10 4 -0.2500 0.0133
3 10 5 -0.5248 0.0053
3 10 6 -0.7117 0.0015
3 10 7 -0.6110 0.0013
3 10 8 -0.1279 0.0043
3 10 9 0.4757 0.0084
3 10 10 0.8135 0.0058
3 10 11 0.7501 -0.0008
3 10 12 0.4435 0.0008
3 10 13 0.1907 0.0070
3 10 14 0.1834 0.0039
3 10 15 0.2380 -0.0043
3 10 16 0.0088 -0.0035
3 10 17 -0.3739 0.0031
3 10 18 -0.3564 0.0043
3 10 19 0.1312 0.0028
3 10 20 0.4627 0.0030
3 11 0 0.7604 -0.0394
3 11 1 1.0909 -0.0222
3 11 2 0.7738 -0.0054
3 11 3 0.4193 -0.0080
3 11 4 0.3936 -0.0153
3 11 5 0.5375 -0.0142
3 11 6 0.6529 -0.0097
3 11 7 0.6515 -0.0059
3 11 8 0.4379 -0.0027
3 11 9 0.1087 -0.0036
3 11 10 -0.0275 -0.0056
3 11 11 0.0905 -0.0011
3 11 12 0.1840 0.0042
3 11 13 0.1067 0.0007
3 11 14 -0.0347 -0.0034
3 11 15 -0.1669 0.0039
3 11 16 -0.2116 0.0119
3 11 17 0.0026 0.0066
3 11 18 0.3725 -0.0033
3 11 19 0.4549 -0.0048
3 11 20 0.1367 -0.0028
3 12 0 1.0824 -0.0004
3 12 1 0.5243 0.0116
3 12 2 0.1810 0.0050
3 12 3 0.1729 -0.0025
3 12 4 0.1539 -0.0010
3 12 5 0.0169 0.0012
3 12 6 -0.1096 0.0002
3 12 7 -0.2456 0.0003
3 12 8 -0.3201 -0.0002
3 12 9 -0.0353 -0.0033
3 12 10 0.4982 -0.0043
3 12 11 0.6384 -0.0032
3 12 12 0.1910 -0.0043
3 12 13 -0.2262 -0.0034
3 12 14 -0.1681 0.0035
3 12 15 0.0641 0.0055
3 12 16 0.1074 -0.0047
3 12 17 0.0360 -0.0122
3 12 18 -0.0166 -0.0035
3 12 19 -0.0888 0.0101
3 12 20 -0.1500 0.0141
3 13 0 -0.6705 0.0182
3 13 1 -0.7652 0.0095
3 13 2 -0.5790 0.0028
3 13 3 -0.5092 0.0053
3 13 4 -0.5011 0.0074
3 13 5 -0.2825 0.0046
3 13 6 -0.0039 0.0030
3 13 7 0.1029 0.0029
3 13 8 0.2397 0.0002
3 13 9 0.4783 -0.0028
3 13 10 0.3417 -0.0018
3 13 11 -0.2921 0.0016
3 13 12 -0.6725 0.0046
3 13 13 -0.3430 0.0052
3 13 14 0.0567 -0.0008
3 13 15 -0.0852 -0.0104
3 13 16 -0.3452 -0.0100
3 13 17 -0.1445 0.0039
3 13 18 0.2279 0.0141
3 13 19 0.2165 0.0074
3 14 0 -0.4675 0.0015
3 14 1 -0.0670 -0.0033
3 14 2 0.0647 0.0010
3 14 3 0.0050 0.0058
3 14 4 0.1137 0.0038
3 14 5 0.2706 -0.0002
3 14 6 0.1172 -0.0001
3 14 7 -0.1934 0.0020
3 14 8 -0.3086 0.0027
3 14 9 -0.3833 0.0032
3 14 10 -0.6317 0.0052
3 14 11 -0.6763 0.0075
3 14 12 -0.2436 0.0058
3 14 13 0.1143 -0.0010
3 14 14 -0.0634 -0.0056
3 14 15 -0.2315 0.0005
3 14 16 0.1699 0.0116
3 14 17 0.5884 0.0120
3 14 18 0.2803 -0.0025
3 14 19 -0.3613 -0.0165
3 15 0 0.5724 -0.0027
3 15 1 0.5158 -0.0002
3 15 2 0.1616 0.0049
3 15 3 -0.0236 0.0011
3 15 4 0.0262 -0.0086
3 15 5 -0.0579 -0.0112
3 15 6 -0.3162 -0.0042
3 15 7 -0.3739 0.0009
3 15 8 -0.1556 -0.0023
3 15 9 0.0310 -0.0052
3 15 10 0.1128 0.0002
3 15 11 0.2408 0.0064
3 15 12 0.2926 0.0037
3 15 13 0.1222 -0.0021
3 15 14 0.0482 0.0004
3 15 15 0.3044 0.0074
3 15 16 0.3988 0.0053
3 15 17 -0.1035 -0.0063
3 15 18 -0.6338 -0.0126
3 16 1 -0.2881 -0.0021
3 16 2 -0.3760 -0.0055
3 16 3 -0.0966 -0.0157
3 16 4 0.1612 -0.0162
3 16 5 0.1376 -0.0020
3 16 6 0.0917 0.0088
3 16 7 0.2855 0.0031
3 16 8 0.5159 -0.0050
3 16 9 0.4850 0.0017
3 16 10 0.2634 0.0115
3 16 11 0.0949 0.0031
3 16 12 0.0650 -0.0165
3 16 13 0.1427 -0.0222
3 16 14 0.2272 -0.0114
3 16 15 0.1113 -0.0044
3 16 16 -0.2187 -0.0095
3 16 17 -0.3527 -0.0132
3 17 3 0.3420 -0.0020
3 17 4 0.2217 0.0132
3 17 5 -0.0191 0.0222
3 17 6 -0.0409 0.0108
3 17 7 0.1109 -0.0047
3 17 8 0.1035 -0.0024
3 17 9 -0.1180 0.0060
3 17 10 -0.2417 -0.0047
3 17 11 -0.0937 -0.0253
3 17 12 0.1093 -0.0228
3 17 13 0.1042 0.0046
3 17 14 -0.0746 0.0236
3 17 15 -0.1879 0.0172
3 18 8 -0.0678 0.0004
3 18 9 -0.1965 -0.0001
3 18 10 -0.1368 -0.0085
3 18 11 -0.0238 0.0021
3 18 12 -0.0898 0.0294
4 -16 0 0.2130 0.0079
4 -15 0 -0.0962 0.0013
4 -15 1 -0.0883 0.0003
4 -15 2 0.1021 0.0017
4 -14 0 -0.0477 -0.0063
4 -14 1 -0.1246 -0.0046
4 -14 2 -0.1331 -0.0061
4 -14 3 -0.1821 -0.0071
4 -14 4 -0.2672 -0.0030
4 -13 0 -0.3668 -0.0016
4 -13 1 -0.2760 0.0013
4 -13 2 -0.0109 0.0023
4 -13 3 0.1552 0.0058
4 -13 4 0.1476 0.0076
4 -13 5 0.0719 0.0043
4 -13 6 0.0366 0.0034
4 -12 0 0.1848 0.0040
4 -12 1 0.5550 0.0042
4 -12 2 0.6300 0.0030
4 -12 3 0.3578 0.0018
4 -12 4 -0.0062 -0.0005
4 -12 5 -0.1238 -0.0014
4 -12 6 0.0756 0.0006
4 -12 7 0.2803 0.0004
4 -12 8 0.2165 -0.0041
4 -11 0 0.4737 -0.0010
4 -11 1 0.1434 -0.0052
4 -11 2 -0.2886 -0.0087
4 -11 3 -0.5926 -0.0085
4 -11 4 -0.5299 -0.0069
4 -11 5 -0.0988 -0.0067
4 -11 6 0.2530 -0.0071
4 -11 7 0.1145 -0.0067
4 -11 8 -0.2549 -0.0049
4 -11 9 -0.3174 -0.0012
4 -10 0 -1.1109 0.0020
4 -10 1 -1.1292 -0.0019
4 -10 2 -0.8518 -0.0002
4 -10 3 -0.4097 0.0047
4 -10 4 0.1183 0.0050
4 -10 5 0.4037 0.0033
4 -10 6 0.1342 0.0057
4 -10 7 -0.3456 0.0077
4 -10 8 -0.3907 0.0046
4 -10 9 -0.0354 0.0010
4 -10 10 0.1440 -0.0009
4 -9 0 -0.0959 0.0050
4 -9 1 0.6984 0.0046
4 -9 2 1.1032 0.0113
4 -9 3 1.1711 0.0138
4 -9 4 0.9241 0.0103
4 -9 5 0.3272 0.0100
4 -9 6 -0.2275 0.0104
4 -9 7 -0.2155 0.0043
4 -9 8 0.1893 -0.0007
4 -9 9 0.3470 0.0023
4 -9 10 0.1477 0.0060
4 -9 11 0.0178 0.0059
4 -8 0 2.0310 -0.0116
4 -8 1 1.5758 -0.0076
4 -8 2 0.8050 -0.0023
4 -8 3 0.0585 -0.0075
4 -8 4 -0.5690 -0.0132
4 -8 5 -0.7786 -0.0136
4 -8 6 -0.3675 -0.0149
4 -8 7 0.2022 -0.0145
4 -8 8 0.3126 -0.0067
4 -8 9 0.0588 0.0001
4 -8 10 -0.0566 -0.0008
4 -8 11 0.0206 -0.0018
4 -8 12 0.0005 -0.0001
4 -8 13 -0.1152 -0.0041
4 -7 0 -0.5045 -0.0193
4 -7 1 -1.3688 -0.0043
4 -7 2 -1.6490 -0.0062
4 -7 3 -1.5775 -0.0146
4 -7 4 -1.0863 -0.0132
4 -7 5 -0.2091 -0.0067
4 -7 6 0.3966 -0.0020
4 -7 7 0.2549 0.0018
4 -7 8 -0.1725 0.0017
4 -7 9 -0.2561 -0.0039
4 -7 10 -0.1099 -0.0069
4 -7 11 -0.1238 -0.0060
4 -7 12 -0.2153 -0.0096
4 -7 13 -0.1240 -0.0139
4 -6 0 -2.3414 0.0342
4 -6 1 -1.5473 0.0288
4 -6 2 -0.7509 0.0129
4 -6 3 -0.0331 0.0131
4 -6 4 0.7133 0.0223
4 -6 5 0.9439 0.0238
4 -6 6 0.3633 0.0178
4 -6 7 -0.2880 0.0104
4 -6 8 -0.3105 0.0055
4 -6 9 -0.0283 0.0072
4 -6 10 0.0121 0.0105
4 -6 11 -0.0593 0.0066
4 -6 12 0.0670 0.0021
4 -6 13 0.2424 0.0092
4 -6 14 0.2159 0.0181
4 -5 0 0.8210 0.0172
4 -5 1 1.6964 -0.0106
4 -5 2 1.8052 -0.0072
4 -5 3 1.6927 0.0055
4 -5 4 1.2240 0.0027
4 -5 5 0.2644 -0.0080
4 -5 6 -0.4572 -0.0121
4 -5 7 -0.3469 -0.0083
4 -5 8 0.1120 -0.0004
4 -5 9 0.2572 0.0040
4 -5 10 0.1917 -0.0014
4 -5 11 0.2339 -0.0067
4 -5 12 0.2657 0.0009
4 -5 13 0.1095 0.0096
4 -5 14 -0.0859 0.0024
4 -5 15 -0.1468 -0.0094
4 -4 0 3.2103 -0.0640
4 -4 1 2.1655 -0.0359
4 -4 2 0.9305 -0.0103
4 -4 3 -0.0363 -0.0159
4 -4 4 -0.7249 -0.0265
4 -4 5 -0.8273 -0.0200
4 -4 6 -0.2231 -0.0075
4 -4 7 0.4783 -0.0010
4 -4 8 0.6794 -0.0012
4 -4 9 0.4889 -0.0073
4 -4 10 0.2389 -0.0114
4 -4 11 -0.0255 -0.0041
4 -4 12 -0.2812 0.0042
4 -4 13 -0.3609 -0.0020
4 -4 14 -0.2497 -0.0113
4 -4 15 -0.1229 -0.0059
4 -4 16 -0.0566 0.0037
4 -3 0 -0.8285 0.0123
4 -3 1 -2.4836 0.0397
4 -3 2 -3.0022 0.0174
4 -3 3 -2.4012 -0.0014
4 -3 4 -1.2122 0.0104
4 -3 5 -0.1067 0.0232
4 -3 6 0.3734 0.0177
4 -3 7 0.1679 0.0078
4 -3 8 -0.3311 0.0027
4 -3 9 -0.7539 0.0006
4 -3 10 -0.9535 0.0036
4 -3 11 -0.8295 0.0073
4 -3 12 -0.3836 0.0019
4 -3 13 0.0966 -0.0054
4 -3 14 0.2946 -0.0013
4 -3 15 0.2434 0.0046
4 -3 16 0.1754 -0.0015
4 -3 17 0.1549 -0.0077
4 -2 0 -4.1607 0.0739
4 -2 1 -3.5140 0.0239
4 -2 2 -1.4498 -0.0054
4 -2 3 0.5919 0.0103
4 -2 4 1.3377 0.0222
4 -2 5 0.7643 0.0066
4 -2 6 -0.2149 -0.0076
4 -2 7 -0.8195 -0.0056
4 -2 8 -0.8849 -0.0021
4 -2 9 -0.5554 -0.0023
4 -2 10 0.0216 -0.0009
4 -2 11 0.6180 -0.0013
4 -2 12 0.8790 -0.0034
4 -2 13 0.6321 0.0002
4 -2 14 0.1445 0.0035
4 -2 15 -0.1517 -0.0022
4 -2 16 -0.1453 -0.0054
4 -2 17 -0.0589 0.0040
4 -1 0 0.3446 -0.0338
4 -1 1 3.0893 -0.0513
4 -1 2 4.7281 -0.0194
4 -1 3 4.0570 0.0009
4 -1 4 1.9863 -0.0122
4 -1 5 0.3201 -0.0202
4 -1 6 -0.1119 -0.0073
4 -1 7 0.3336 0.0016
4 -1 8 0.9860 -0.0010
4 -1 9 1.3688 -0.0006
4 -1 10 1.2824 0.0032
4 -1 11 0.8094 0.0033
4 -1 12 0.1878 0.0033
4 -1 13 -0.3172 0.0036
4 -1 14 -0.4567 -0.0012
4 -1 15 -0.2004 -0.0029
4 -1 16 0.1127 0.0061
4 -1 17 0.1477 0.0113
4 -1 18 0.0048 0.0016
4 0 0 4.9608 -0.0586
4 0 1 4.6896 -0.0111
4 0 2 1.9763 0.0106
4 0 3 -1.1222 -0.0037
4 0 4 -2.5406 -0.0101
4 0 5 -2.0730 0.0031
4 0 6 -0.7630 0.0078
4 0 7 0.3395 -0.0004
4 0 8 0.5752 -0.0013
4 0 9 -0.0351 0.0041
4 0 10 -0.7279 0.0030
4 0 11 -0.8909 -0.0002
4 0 12 -0.7131 0.0002
4 0 13 -0.5217 -0.0015
4 0 14 -0.2400 -0.0030
4 0 15 0.0754 0.0034
4 0 16 0.0737 0.0076
4 0 17 -0.1889 -0.0012
4 0 18 -0.2562 -0.0094
4 1 0 -0.7835 0.0434
4 1 1 -4.2997 0.0444
4 1 2 -6.1804 0.0136
4 1 3 -5.2684 -0.0006
4 1 4 -2.8212 0.0059
4 1 5 -0.5276 0.0030
4 1 6 0.7505 -0.0083
4 1 7 0.6285 -0.0070
4 1 8 -0.5255 0.0000
4 1 9 -1.3303 -0.0033
4 1 10 -0.9478 -0.0080
4 1 11 -0.2145 -0.0046
4 1 12 -0.0826 -0.0027
4 1 13 -0.1746 -0.0052
4 1 14 0.0600 -0.0018
4 1 15 0.2419 0.0035
4 1 16 0.0709 -0.0013
4 1 17 -0.0064 -0.0077
4 1 18 0.1990 -0.0032
4 1 19 0.2617 0.0032
4 2 0 -4.8436 0.0458
4 2 1 -3.6832 -0.0002
4 2 2 -0.2612 -0.0114
4 2 3 2.7460 0.0034
4 2 4 3.7683 0.0061
4 2 5 3.1957 -0.0002
4 2 6 1.6397 0.0059
4 2 7 -0.2507 0.0134
4 2 8 -1.0813 0.0063
4 2 9 -0.2342 -0.0006
4 2 10 0.8313 0.0046
4 2 11 0.7341 0.0073
4 2 12 0.2144 0.0010
4 2 13 0.3785 -0.0005
4 2 14 0.7292 0.0039
4 2 15 0.4963 0.0012
4 2 16 0.1050 -0.0052
4 2 17 0.0655 -0.0034
4 2 18 0.0518 0.0008
4 2 19 -0.1330 -0.0013
4 3 0 1.8226 -0.0605
4 3 1 4.6828 -0.0492
4 3 2 5.4288 -0.0097
4 3 3 3.4759 0.0060
4 3 4 0.8326 0.0016
4 3 5 -0.9656 0.0055
4 3 6 -1.7421 0.0108
4 3 7 -1.2415 0.0026
4 3 8 0.3915 -0.0029
4 3 9 1.5523 0.0054
4 3 10 1.0901 0.0095
4 3 11 0.1555 0.0015
4 3 12 0.1515 -0.0022
4 3 13 0.4905 0.0027
4 3 14 0.1502 0.0027
4 3 15 -0.4171 -0.0017
4 3 16 -0.4620 -0.0002
4 3 17 -0.2603 0.0024
4 3 18 -0.1895 -0.0002
4 3 19 -0.0516 -0.0004
4 3 20 0.1431 0.0047
4 4 0 2.3235 -0.0394
4 4 1 1.4029 0.0136
4 4 2 -1.3415 0.0236
4 4 3 -3.3962 0.0011
4 4 4 -3.1493 -0.0110
4 4 5 -1.4694 -0.0109
4 4 6 0.3296 -0.0158
4 4 7 1.5737 -0.0170
4 4 8 1.5708 -0.0068
4 4 9 0.2817 -0.0024
4 4 10 -0.8731 -0.0096
4 4 11 -0.7904 -0.0108
4 4 12 -0.2705 -0.0024
4 4 13 -0.3635 0.0016
4 4 14 -0.6484 0.0006
4 4 15 -0.4352 0.0029
4 4 16 -0.0393 0.0040
4 4 17 0.1232 0.0001
4 4 18 0.2157 0.0012
4 4 19 0.2557 0.0083
4 4 20 0.0408 0.0080
4 5 0 -0.6640 0.0685
4 5 1 -2.1235 0.0525
4 5 2 -2.7855 0.0071
4 5 3 -1.2434 -0.0145
4 5 4 1.1339 -0.0095
4 5 5 2.2162 -0.0044
4 5 6 1.4773 -0.0020
4 5 7 -0.2749 0.0035
4 5 8 -1.8557 0.0023
4 5 9 -2.2088 -0.0064
4 5 10 -1.3173 -0.0072
4 5 11 -0.3773 -0.0002
4 5 12 -0.1994 0.0006
4 5 13 -0.2889 -0.0034
4 5 14 -0.1037 -0.0032
4 5 15 0.0786 -0.0038
4 5 16 0.0398 -0.0078
4 5 17 0.0179 -0.0048
4 5 18 -0.0105 0.0042
4 5 19 -0.2363 0.0034
4 5 20 -0.3662 -0.0066
4 6 0 -0.5344 0.0177
4 6 1 -0.9611 -0.0230
4 6 2 0.1702 -0.0260
4 6 3 1.7120 -0.0010
4 6 4 1.5954 0.0158
4 6 5 -0.3471 0.0179
4 6 6 -2.3375 0.0167
4 6 7 -2.7183 0.0120
4 6 8 -1.3634 0.0054
4 6 9 0.4526 0.0063
4 6 10 1.3337 0.0106
4 6 11 1.1093 0.0069
4 6 12 0.6511 0.0008
4 6 13 0.4674 0.0014
4 6 14 0.3300 0.0020
4 6 15 0.1631 -0.0019
4 6 16 0.1727 -0.0011
4 6 17 0.2086 0.0039
4 6 18 0.0406 -0.0003
4 6 19 -0.0420 -0.0106
4 6 20 0.1971 -0.0109
4 7 0 -0.2960 -0.0532
4 7 1 0.3888 -0.0313
4 7 2 1.2451 0.0025
4 7 3 0.8686 0.0127
4 7 4 -0.6551 0.0042
4 7 5 -1.5924 -0.0018
4 7 6 -0.6466 -0.0029
4 7 7 1.5115 -0.0028
4 7 8 3.0043 0.0011
4 7 9 2.7546 0.0048
4 7 10 1.4362 0.0022
4 7 11 0.3790 0.0009
4 7 12 0.0289 0.0064
4 7 13 -0.0192 0.0092
4 7 14 -0.0052 0.0048
4 7 15 0.1266 0.0032
4 7 16 0.2212 0.0060
4 7 17 0.1255 0.0037
4 7 18 0.0758 -0.0006
4 7 19 0.2215 0.0037
4 7 20 0.2500 0.0109
4 8 0 0.8944 0.0019
4 8 1 0.9887 0.0232
4 8 2 0.5747 0.0115
4 8 3 -0.1665 -0.0106
4 8 4 -0.3551 -0.0163
4 8 5 0.5713 -0.0115
4 8 6 1.8711 -0.0098
4 8 7 2.0928 -0.0104
4 8 8 0.7732 -0.0107
4 8 9 -0.9602 -0.0111
4 8 10 -1.7511 -0.0078
4 8 11 -1.4594 -0.0017
4 8 12 -0.8596 -0.0017
4 8 13 -0.4656 -0.0069
4 8 14 -0.2578 -0.0061
4 8 15 -0.1570 -0.0001
4 8 16 -0.1417 0.0016
4 8 17 -0.1237 0.0015
4 8 18 -0.1036 0.0061
4 8 19 -0.1997 0.0076
4 8 20 -0.3388 -0.0003
4 9 0 -0.4322 0.0414
4 9 1 -0.8086 0.0153
4 9 2 -0.8593 -0.0078
4 9 3 -0.7415 -0.0041
4 9 4 -0.4372 0.0082
4 9 5 -0.1022 0.0084
4 9 6 -0.2958 0.0018
4 9 7 -1.1912 -0.0008
4 9 8 -1.9956 0.0012
4 9 9 -1.8395 0.0046
4 9 10 -0.8961 0.0045
4 9 11 -0.0391 -0.0028
4 9 12 0.2634 -0.0098
4 9 13 0.2053 -0.0071
4 9 14 0.1069 -0.0017
4 9 15 0.0674 -0.0045
4 9 16 0.0074 -0.0085
4 9 17 -0.1622 -0.0058
4 9 18 -0.3489 -0.0055
4 9 19 -0.3217 -0.0127
4 9 20 -0.0670 -0.0133
4 10 0 -1.2524 -0.0073
4 10 1 -0.6832 -0.0205
4 10 2 -0.2796 -0.0048
4 10 3 -0.2130 0.0131
4 10 4 -0.0887 0.0127
4 10 5 0.0880 0.0051
4 10 6 -0.0141 0.0047
4 10 7 -0.2141 0.0093
4 10 8 -0.0265 0.0117
4 10 9 0.4680 0.0085
4 10 10 0.7455 0.0011
4 10 11 0.6315 -0.0019
4 10 12 0.3849 0.0041
4 10 13 0.2120 0.0082
4 10 14 0.1079 0.0021
4 10 15 0.0051 -0.0026
4 10 16 -0.1124 0.0032
4 10 17 -0.1331 0.0059
4 10 18 0.0701 -0.0025
4 10 19 0.3494 -0.0066
4 10 20 0.3786 0.0015
4 11 0 0.6833 -0.0302
4 11 1 1.1049 -0.0110
4 11 2 1.0126 0.0031
4 11 3 0.8938 -0.0013
4 11 4 0.8948 -0.0093
4 11 5 0.6456 -0.0087
4 11 6 0.1567 -0.0047
4 11 7 -0.1138 -0.0030
4 11 8 -0.0548 -0.0031
4 11 9 0.0589 -0.0037
4 11 10 0.1402 -0.0019
4 11 11 0.2396 0.0036
4 11 12 0.2286 0.0062
4 11 13 0.0529 0.0022
4 11 14 -0.0512 0.0017
4 11 15 0.0659 0.0091
4 11 16 0.2430 0.0097
4 11 17 0.3122 -0.0022
4 11 18 0.2684 -0.0084
4 11 19 0.1352 0.0022
4 11 20 -0.0200 0.0127
4 12 0 0.8857 0.0046
4 12 1 0.5369 0.0092
4 12 2 0.0994 0.0020
4 12 3 -0.2184 -0.0049
4 12 4 -0.5553 -0.0049
4 12 5 -0.8101 -0.0039
4 12 6 -0.6583 -0.0045
4 12 7 -0.1755 -0.0036
4 12 8 0.2716 -0.0027
4 12 9 0.5772 -0.0045
4 12 10 0.7273 -0.0064
4 12 11 0.5147 -0.0066
4 12 12 0.0214 -0.0056
4 12 13 -0.1914 -0.0021
4 12 14 0.0687 0.0020
4 12 15 0.2396 -0.0012
4 12 16 -0.0601 -0.0095
4 12 17 -0.4143 -0.0062
4 12 18 -0.3556 0.0123
4 12 19 -0.0644 0.0256
4 12 20 0.0594 0.0188
4 13 0 -0.5432 0.0109
4 13 1 -0.7907 0.0082
4 13 2 -0.8451 0.0049
4 13 3 -0.7425 0.0040
4 13 4 -0.4292 0.0035
4 13 5 0.1431 0.0029
4 13 6 0.6699 0.0040
4 13 7 0.7911 0.0047
4 13 8 0.5873 0.0017
4 13 9 0.2749 -0.0023
4 13 10 -0.1970 -0.0022
4 13 11 -0.7040 0.0024
4 13 12 -0.7339 0.0061
4 13 13 -0.2544 0.0034
4 13 14 -0.0346 -0.0053
4 13 15 -0.4228 -0.0103
4 13 16 -0.6598 -0.0027
4 13 17 -0.1452 0.0099
4 13 18 0.5009 0.0087
4 13 19 0.4474 -0.0106
4 14 0 -0.2020 0.0072
4 14 1 -0.0112 0.0025
4 14 2 0.1491 -0.0012
4 14 3 0.3084 0.0007
4 14 4 0.4948 0.0047
4 14 5 0.4954 0.0062
4 14 6 0.1175 0.0059
4 14 7 -0.4247 0.0054
4 14 8 -0.7847 0.0039
4 14 9 -0.9255 0.0024
4 14 10 -0.8835 0.0041
4 14 11 -0.5080 0.0077
4 14 12 0.0610 0.0057
4 14 13 0.2309 -0.0025
4 14 14 -0.1085 -0.0055
4 14 15 -0.1857 0.0023
4 14 16 0.3989 0.0090
4 14 17 0.8280 0.0010
4 14 18 0.3416 -0.0154
4 15 0 0.3907 -0.0048
4 15 1 0.2771 -0.0099
4 15 2 0.0975 -0.0031
4 15 3 0.0226 0.0039
4 15 4 -0.0238 -0.0001
4 15 5 -0.2143 -0.0074
4 15 6 -0.4653 -0.0068
4 15 7 -0.5052 -0.0038
4 15 8 -0.2483 -0.0067
4 15 9 0.1534 -0.0074
4 15 10 0.5288 0.0022
4 15 11 0.6981 0.0105
4 15 12 0.4903 0.0053
4 15 13 0.0836 -0.0031
4 15 14 -0.0046 0.0006
4 15 15 0.3093 0.0093
4 15 16 0.3744 0.0073
4 15 17 -0.1815 -0.0014
4 15 18 -0.6974 -0.0005
4 16 2 -0.1360 0.0039
4 16 3 0.0506 -0.0065
4 16 4 0.1328 -0.0172
4 16 5 0.0729 -0.0110
4 16 6 0.0685 0.0009
4 16 7 0.2771 -0.0003
4 16 8 0.5758 -0.0051
4 16 9 0.6727 0.0037
4 16 10 0.4260 0.0128
4 16 11 0.0081 -0.0004
4 16 12 -0.2413 -0.0233
4 16 13 -0.1453 -0.0251
4 16 14 0.0909 -0.0076
4 16 15 0.0917 0.0008
4 16 16 -0.1712 -0.0073
4 17 5 -0.0989 0.0179
4 17 6 -0.0400 0.0136
4 17 7 0.1133 0.0000
4 17 8 0.1274 0.0007
4 17 9 -0.1097 0.0070
4 17 10 -0.3637 -0.0059
4 17 11 -0.3264 -0.0262
4 17 12 -0.0442 -0.0190
4 17 13 0.1514 0.0124
4 17 14 0.1045 0.0278
5 -15 0 -0.1286 0.0021
5 -15 1 0.0007 0.0054
5 -14 0 0.0210 0.0084
5 -14 1 -0.0245 0.0020
5 -14 2 -0.0352 -0.0045
5 -14 3 -0.0754 -0.0084
5 -13 0 -0.2650 -0.0110
5 -13 1 -0.1208 -0.0148
5 -13 2 0.0677 -0.0107
5 -13 3 0.0763 -0.0037
5 -13 4 -0.0563 0.0022
5 -13 5 -0.1602 0.0028
5 -12 0 0.2347 -0.0146
5 -12 1 0.4489 -0.0011
5 -12 2 0.3263 0.0080
5 -12 3 0.0206 0.0108
5 -12 4 -0.1473 0.0091
5 -12 5 0.0017 0.0044
5 -12 6 0.3305 0.0023
5 -12 7 0.4644 0.0048
5 -11 0 0.2502 0.0123
5 -11 1 -0.0725 0.0171
5 -11 2 -0.3553 0.0103
5 -11 3 -0.3848 0.0027
5 -11 4 -0.1336 -0.0039
5 -11 5 0.2073 -0.0082
5 -11 6 0.2722 -0.0056
5 -11 7 -0.0753 -0.0016
5 -11 8 -0.4273 -0.0051
5 -11 9 -0.3441 -0.0100
5 -10 0 -0.8317 0.0158
5 -10 1 -0.7101 -0.0013
5 -10 2 -0.4118 -0.0118
5 -10 3 -0.0987 -0.0127
5 -10 4 0.1459 -0.0108
5 -10 5 0.1606 -0.0056
5 -10 6 -0.1344 0.0015
5 -10 7 -0.4072 -0.0002
5 -10 8 -0.2716 -0.0081
5 -10 9 0.0773 -0.0067
5 -10 10 0.1510 0.0037
5 -9 0 0.2827 -0.0151
5 -9 1 0.6953 -0.0174
5 -9 2 0.7775 -0.0045
5 -9 3 0.6919 0.0076
5 -9 4 0.5032 0.0123
5 -9 5 0.1628 0.0146
5 -9 6 -0.1229 0.0121
5 -9 7 -0.0714 0.0044
5 -9 8 0.1664 0.0046
5 -9 9 0.2073 0.0159
5 -9 10 0.0543 0.0204
5 -9 11 0.0104 0.0105
5 -8 0 1.2481 -0.0099
5 -8 1 0.8004 0.0079
5 -8 2 0.3309 0.0184
5 -8 3 -0.0081 0.0113
5 -8 4 -0.2987 0.0009
5 -8 5 -0.4135 -0.0031
5 -8 6 -0.1979 -0.0056
5 -8 7 0.1213 -0.0051
5 -8 8 0.2259 0.0014
5 -8 9 0.1703 0.0030
5 -8 10 0.1648 -0.0073
5 -8 11 0.1777 -0.0164
5 -8 12 0.0865 -0.0142
5 -7 0 -0.5841 0.0123
5 -7 1 -0.9778 0.0120
5 -7 2 -1.0405 -0.0065
5 -7 3 -0.9779 -0.0226
5 -7 4 -0.7170 -0.0202
5 -7 5 -0.2124 -0.0119
5 -7 6 0.1535 -0.0101
5 -7 7 0.1055 -0.0105
5 -7 8 -0.0881 -0.0106
5 -7 9 -0.1444 -0.0136
5 -7 10 -0.1837 -0.0145
5 -7 11 -0.3208 -0.0087
5 -7 12 -0.3851 -0.0022
5 -7 13 -0.2691 0.0017
5 -6 0 -1.3522 0.0109
5 -6 1 -0.9598 -0.0079
5 -6 2 -0.5144 -0.0165
5 -6 3 -0.0538 -0.0008
5 -6 4 0.4458 0.0164
5 -6 5 0.5837 0.0155
5 -6 6 0.1853 0.0077
5 -6 7 -0.2234 0.0072
5 -6 8 -0.2269 0.0110
5 -6 9 -0.0968 0.0134
5 -6 10 -0.1243 0.0135
5 -6 11 -0.1237 0.0104
5 -6 12 0.0691 0.0080
5 -6 13 0.2613 0.0105
5 -6 14 0.2851 0.0103
5 -5 0 0.4451 -0.0136
5 -5 1 1.0885 -0.0123
5 -5 2 1.3154 0.0133
5 -5 3 1.2781 0.0288
5 -5 4 0.8904 0.0164
5 -5 5 0.1852 0.0007
5 -5 6 -0.2666 0.0016
5 -5 7 -0.0946 0.0087
5 -5 8 0.2723 0.0091
5 -5 9 0.3405 0.0037
5 -5 10 0.2534 -0.0022
5 -5 11 0.3017 -0.0027
5 -5 12 0.3748 0.0044
5 -5 13 0.2747 0.0079
5 -5 14 0.0699 -0.0017
5 -5 15 -0.0947 -0.0104
5 -4 0 2.0563 -0.0231
5 -4 1 1.5396 0.0062
5 -4 2 0.6395 0.0126
5 -4 3 -0.1669 -0.0133
5 -4 4 -0.6342 -0.0309
5 -4 5 -0.5827 -0.0209
5 -4 6 -0.0608 -0.0080
5 -4 7 0.4429 -0.0086
5 -4 8 0.4819 -0.0129
5 -4 9 0.1931 -0.0128
5 -4 10 -0.0269 -0.0089
5 -4 11 -0.1055 -0.0021
5 -4 12 -0.2004 0.0004
5 -4 13 -0.3212 -0.0083
5 -4 14 -0.3562 -0.0150
5 -4 15 -0.2730 -0.0053
5 -4 16 -0.1171 0.0072
5 -3 0 -0.4632 0.0213
5 -3 1 -1.6597 0.0193
5 -3 2 -2.1637 -0.0138
5 -3 3 -1.6596 -0.0250
5 -3 4 -0.6924 -0.0023
5 -3 5 0.0335 0.0136
5 -3 6 0.2327 0.0065
5 -3 7 -0.0206 -0.0005
5 -3 8 -0.4585 0.0022
5 -3 9 -0.7384 0.0034
5 -3 10 -0.7000 0.0017
5 -3 11 -0.4726 0.0003
5 -3 12 -0.2365 -0.0038
5 -3 13 -0.0419 -0.0060
5 -3 14 0.1040 0.0026
5 -3 15 0.1758 0.0101
5 -3 16 0.1796 0.0020
5 -2 0 -2.4374 0.0324
5 -2 1 -2.3347 -0.0009
5 -2 2 -0.9090 -0.0048
5 -2 3 0.6317 0.0226
5 -2 4 1.0180 0.0321
5 -2 5 0.4218 0.0137
5 -2 6 -0.2442 0.0023
5 -2 7 -0.5528 0.0070
5 -2 8 -0.5226 0.0069
5 -2 9 -0.2046 0.0005
5 -2 10 0.2306 0.0005
5 -2 11 0.5108 0.0036
5 -2 12 0.5394 0.0040
5 -2 13 0.3867 0.0058
5 -2 14 0.1454 0.0054
5 -2 15 -0.0338 -0.0045
5 -2 16 -0.0339 -0.0111
5 -2 17 0.0355 -0.0014
5 -1 0 -0.1490 -0.0236
5 -1 1 1.7950 -0.0210
5 -1 2 3.2853 0.0049
5 -1 3 2.8119 0.0078
5 -1 4 1.1591 -0.0125
5 -1 5 0.0606 -0.0175
5 -1 6 -0.0080 -0.0046
5 -1 7 0.3689 -0.0011
5 -1 8 0.7345 -0.0067
5 -1 9 0.8970 -0.0036
5 -1 10 0.7572 0.0033
5 -1 11 0.4488 0.0022
5 -1 12 0.1607 -0.0009
5 -1 13 -0.0898 -0.0014
5 -1 14 -0.2069 -0.0044
5 -1 15 -0.0308 -0.0031
5 -1 16 0.2149 0.0099
5 -1 17 0.1507 0.0184
5 -1 18 -0.0863 0.0081
5 0 0 2.9509 -0.0312
5 0 1 3.2866 -0.0057
5 0 2 1.3860 -0.0058
5 0 3 -1.1332 -0.0208
5 0 4 -2.1184 -0.0166
5 0 5 -1.4489 -0.0004
5 0 6 -0.3931 0.0005
5 0 7 0.1963 -0.0071
5 0 8 0.1719 -0.0034
5 0 9 -0.2227 0.0031
5 0 10 -0.4792 -0.0002
5 0 11 -0.3992 -0.0030
5 0 12 -0.3492 0.0012
5 0 13 -0.4503 0.0025
5 0 14 -0.3239 0.0015
5 0 15 -0.0262 0.0070
5 0 16 -0.0920 0.0085
5 0 17 -0.4196 -0.0049
5 0 18 -0.3789 -0.0169
5 1 0 -0.4280 0.0316
5 1 1 -2.8820 0.0230
5 1 2 -4.4363 0.0048
5 1 3 -3.6463 0.0080
5 1 4 -1.4873 0.0173
5 1 5 0.2126 0.0086
5 1 6 0.7222 -0.0036
5 1 7 0.2748 -0.0002
5 1 8 -0.4803 0.0044
5 1 9 -0.7155 -0.0020
5 1 10 -0.3095 -0.0049
5 1 11 -0.0947 0.0014
5 1 12 -0.3926 0.0009
5 1 13 -0.4354 -0.0068
5 1 14 0.0473 -0.0063
5 1 15 0.2700 -0.0018
5 1 16 0.0134 -0.0069
5 1 17 0.0183 -0.0115
5 1 18 0.3932 -0.0022
5 1 19 0.4255 0.0083
5 2 0 -2.8052 0.0269
5 2 1 -1.8973 0.0001
5 2 2 0.5417 0.0028
5 2 3 2.6101 0.0130
5 2 4 2.9213 0.0042
5 2 5 1.9139 -0.0057
5 2 6 0.5623 0.0017
5 2 7 -0.4588 0.0082
5 2 8 -0.5470 0.0016
5 2 9 0.1671 -0.0006
5 2 10 0.5349 0.0068
5 2 11 0.1159 0.0051
5 2 12 -0.0396 -0.0051
5 2 13 0.5740 -0.0040
5 2 14 0.9181 0.0055
5 2 15 0.4364 0.0050
5 2 16 0.0202 -0.0008
5 2 17 0.1472 0.0017
5 2 18 0.1406 0.0049
5 2 19 -0.2128 -0.0010
5 3 0 2.0249 -0.0470
5 3 1 3.3463 -0.0326
5 3 2 3.1147 -0.0082
5 3 3 1.2365 -0.0076
5 3 4 -0.5979 -0.0131
5 3 5 -1.2742 -0.0026
5 3 6 -1.0602 0.0073
5 3 7 -0.2994 0.0030
5 3 8 0.6877 0.0012
5 3 9 1.0212 0.0078
5 3 10 0.4398 0.0060
5 3 11 0.0590 -0.0034
5 3 12 0.4734 -0.0014
5 3 13 0.6496 0.0080
5 3 14 -0.0419 0.0061
5 3 15 -0.6224 -0.0025
5 3 16 -0.4102 -0.0032
5 3 17 -0.1056 -0.0010
5 3 18 -0.1859 -0.0037
5 3 19 -0.1638 -0.0025
5 4 0 0.5951 -0.0207
5 4 1 -0.5725 0.0105
5 4 2 -2.1361 0.0094
5 4 3 -2.4564 -0.0042
5 4 4 -1.1451 -0.0016
5 4 5 0.3848 0.0050
5 4 6 1.1106 -0.0012
5 4 7 1.1700 -0.0075
5 4 8 0.6928 -0.0050
5 4 9 -0.1828 -0.0060
5 4 10 -0.6693 -0.0109
5 4 11 -0.3867 -0.0062
5 4 12 -0.1700 0.0026
5 4 13 -0.5452 0.0009
5 4 14 -0.7426 -0.0046
5 4 15 -0.2600 -0.0014
5 4 16 0.1973 0.0033
5 4 17 0.1412 0.0023
5 4 18 0.0393 0.0049
5 4 19 0.1443 0.0122
5 4 20 0.1091 0.0101
5 5 0 -0.9906 0.0477
5 5 1 -1.1203 0.0334
5 5 2 -0.4318 0.0090
5 5 3 1.0287 0.0047
5 5 4 1.7774 0.0085
5 5 5 1.0342 0.0009
5 5 6 -0.3185 -0.0082
5 5 7 -1.2844 -0.0074
5 5 8 -1.6804 -0.0051
5 5 9 -1.5156 -0.0053
5 5 10 -0.9071 -0.0012
5 5 11 -0.4082 0.0024
5 5 12 -0.3212 -0.0027
5 5 13 -0.2234 -0.0069
5 5 14 0.0999 -0.0019
5 5 15 0.1941 0.0016
5 5 16 -0.0798 -0.0019
5 5 17 -0.2279 -0.0011
5 5 18 -0.1021 0.0046
5 5 19 -0.0717 0.0009
5 5 20 -0.1681 -0.0106
5 6 0 0.2261 0.0076
5 6 1 0.3404 -0.0133
5 6 2 0.6358 -0.0101
5 6 3 0.3226 -0.0002
5 6 4 -0.8592 -0.0030
5 6 5 -1.9209 -0.0071
5 6 6 -1.9404 -0.0004
5 6 7 -1.1110 0.0078
5 6 8 -0.1171 0.0097
5 6 9 0.6315 0.0094
5 6 10 0.9773 0.0066
5 6 11 0.9600 -0.0003
5 6 12 0.8032 -0.0022
5 6 13 0.5872 0.0036
5 6 14 0.2336 0.0047
5 6 15 -0.0602 -0.0024
5 6 16 0.0202 -0.0047
5 6 17 0.2906 -0.0017
5 6 18 0.3107 -0.0060
5 6 19 0.1271 -0.0145
5 6 20 0.0773 -0.0118
5 7 0 -0.0321 -0.0384
5 7 1 -0.0188 -0.0226
5 7 2 -0.1953 -0.0069
5 7 3 -0.4581 -0.0077
5 7 4 -0.3127 -0.0085
5 7 5 0.4576 0.0026
5 7 6 1.4239 0.0123
5 7 7 2.0086 0.0106
5 7 8 2.0251 0.0049
5 7 9 1.6419 0.0010
5 7 10 1.1062 -0.0006
5 7 11 0.5731 0.0034
5 7 12 0.0912 0.0103
5 7 13 -0.2368 0.0095
5 7 14 -0.2019 0.0019
5 7 15 0.1793 0.0003
5 7 16 0.4788 0.0042
5 7 17 0.3592 0.0031
5 7 18 0.0439 0.0011
5 7 19 -0.0724 0.0079
5 7 20 0.0043 0.0157
5 8 0 0.5544 0.0028
5 8 1 0.3793 0.0169
5 8 2 0.4894 0.0082
5 8 3 0.8831 0.0000
5 8 4 1.1100 0.0057
5 8 5 0.9223 0.0088
5 8 6 0.5009 -0.0009
5 8 7 0.0619 -0.0115
5 8 8 -0.3639 -0.0132
5 8 9 -0.7632 -0.0088
5 8 10 -1.0559 -0.0022
5 8 11 -1.1678 0.0018
5 8 12 -1.0187 -0.0016
5 8 13 -0.5802 -0.0067
5 8 14 -0.0771 -0.0036
5 8 15 0.1063 0.0027
5 8 16 -0.1192 0.0034
5 8 17 -0.4147 0.0040
5 8 18 -0.4533 0.0101
5 8 19 -0.2702 0.0106
5 8 20 -0.0896 -0.0007
5 9 0 -0.4982 0.0362
5 9 1 -0.5630 0.0168
5 9 2 -0.3796 0.0005
5 9 3 -0.6526 0.0027
5 9 4 -1.3083 0.0055
5 9 5 -1.5568 -0.0030
5 9 6 -1.1647 -0.0106
5 9 7 -0.7138 -0.0079
5 9 8 -0.6343 -0.0010
5 9 9 -0.7457 0.0028
5 9 10 -0.7163 0.0007
5 9 11 -0.4364 -0.0064
5 9 12 -0.0141 -0.0108
5 9 13 0.2777 -0.0071
5 9 14 0.2013 -0.0034
5 9 15 -0.1407 -0.0067
5 9 16 -0.3904 -0.0083
5 9 17 -0.3532 -0.0036
5 9 18 -0.1369 -0.0054
5 9 19 0.0563 -0.0169
5 9 20 0.0949 -0.0192
5 10 0 -0.7671 -0.0078
5 10 1 -0.4758 -0.0196
5 10 2 -0.4000 -0.0106
5 10 3 -0.4691 0.0006
5 10 4 -0.0129 0.0010
5 10 5 0.8842 -0.0005
5 10 6 1.2976 0.0040
5 10 7 0.8370 0.0091
5 10 8 0.1142 0.0101
5 10 9 -0.1935 0.0071
5 10 10 0.0003 0.0018
5 10 11 0.3914 -0.0005
5 10 12 0.5954 0.0034
5 10 13 0.3995 0.0063
5 10 14 0.0139 0.0026
5 10 15 -0.1323 0.0008
5 10 16 0.0643 0.0043
5 10 17 0.3195 0.0010
5 10 18 0.3949 -0.0107
5 10 19 0.2888 -0.0118
5 10 20 0.1090 0.0030
5 11 0 0.4699 -0.0244
5 11 1 0.8888 -0.0120
5 11 2 1.1051 -0.0009
5 11 3 1.2853 0.0005
5 11 4 1.3183 -0.0013
5 11 5 0.7533 -0.0010
5 11 6 -0.2850 -0.0004
5 11 7 -0.9966 0.0002
5 11 8 -0.8859 0.0014
5 11 9 -0.2040 0.0008
5 11 10 0.5040 -0.0007
5 11 11 0.7840 0.0018
5 11 12 0.4842 0.0060
5 11 13 -0.0027 0.0062
5 11 14 -0.0681 0.0045
5 11 15 0.3052 0.0039
5 11 16 0.5296 -0.0005
5 11 17 0.3069 -0.0069
5 11 18 -0.0282 -0.0014
5 11 19 -0.1262 0.0159
5 11 20 -0.0385 0.0238
5 12 0 0.4865 0.0042
5 12 1 0.4821 0.0062
5 12 2 0.0682 0.0057
5 12 3 -0.5544 0.0036
5 12 4 -1.1589 -0.0002
5 12 5 -1.4153 -0.0042
5 12 6 -1.0332 -0.0046
5 12 7 -0.1630 -0.0022
5 12 8 0.6995 -0.0032
5 12 9 1.1544 -0.0082
5 12 10 1.0051 -0.0094
5 12 11 0.3129 -0.0043
5 12 12 -0.3671 0.0001
5 12 13 -0.3756 -0.0011
5 12 14 0.1143 -0.0048
5 12 15 0.2275 -0.0059
5 12 16 -0.2882 0.0001
5 12 17 -0.6814 0.0145
5 12 18 -0.4258 0.0275
5 12 19 0.0351 0.0238
5 13 0 -0.2580 0.0082
5 13 1 -0.5896 0.0114
5 13 2 -0.9209 0.0112
5 13 3 -0.8680 0.0041
5 13 4 -0.3123 -0.0024
5 13 5 0.4726 -0.0018
5 13 6 1.0273 0.0022
5 13 7 1.1001 0.0019
5 13 8 0.7593 -0.0020
5 13 9 0.1282 -0.0026
5 13 10 -0.6365 0.0022
5 13 11 -1.0743 0.0064
5 13 12 -0.7582 0.0035
5 13 13 -0.0888 -0.0040
5 13 14 0.0139 -0.0068
5 13 15 -0.5118 0.0001
5 13 16 -0.6895 0.0087
5 13 17 -0.0664 0.0041
5 13 18 0.5416 -0.0167
5 13 19 0.3873 -0.0368
5 14 0 -0.0157 0.0055
5 14 1 -0.0595 0.0027
5 14 2 0.0724 -0.0069
5 14 3 0.4302 -0.0095
5 14 4 0.7158 -0.0017
5 14 5 0.6063 0.0055
5 14 6 0.1375 0.0061
5 14 7 -0.4068 0.0050
5 14 8 -0.8512 0.0056
5 14 9 -1.1076 0.0058
5 14 10 -0.9501 0.0049
5 14 11 -0.2870 0.0032
5 14 12 0.3749 -0.0006
5 14 13 0.3701 -0.0037
5 14 14 -0.1096 -0.0007
5 14 15 -0.1652 0.0037
5 14 16 0.4130 -0.0034
5 14 17 0.7480 -0.0192
5 14 18 0.2807 -0.0226
5 15 2 0.1312 -0.0075
5 15 3 0.1997 0.0048
5 15 4 0.0752 0.0073
5 15 5 -0.2211 0.0005
5 15 6 -0.4753 -0.0022
5 15 7 -0.5458 -0.0005
5 15 8 -0.3725 -0.0034
5 15 9 0.0876 -0.0063
5 15 10 0.6646 -0.0001
5 15 11 0.9008 0.0073
5 15 12 0.5421 0.0052
5 15 13 0.0038 0.0011
5 15 14 -0.0818 0.0045
5 15 15 0.2388 0.0077
5 15 16 0.3035 0.0047
5 15 17 -0.1214 0.0071
5 16 4 -0.0499 -0.0107
5 16 5 -0.1362 -0.0109
5 16 6 -0.0673 -0.0033
5 16 7 0.1816 -0.0047
5 16 8 0.5345 -0.0094
5 16 9 0.7410 -0.0018
5 16 10 0.5279 0.0074
5 16 11 -0.0049 -0.0018
5 16 12 -0.3743 -0.0185
5 16 13 -0.2879 -0.0179
5 16 14 -0.0067 -0.0045
5 16 15 0.0598 -0.0006
5 17 9 -0.1189 0.0091
5 17 10 -0.4114 -0.0004
5 17 11 -0.4313 -0.0165
5 17 12 -0.1549 -0.0112
6 -14 0 -0.0925 -0.0025
6 -14 1 -0.0047 -0.0106
6 -14 2 0.1330 -0.0058
6 -13 0 -0.0167 -0.0152
6 -13 1 0.1577 -0.0058
6 -13 2 0.1514 0.0028
6 -13 3 -0.0923 -0.0001
6 -13 4 -0.2995 -0.0047
6 -12 0 0.1310 -0.0025
6 -12 1 0.1397 0.0032
6 -12 2 -0.0944 -0.0016
6 -12 3 -0.2256 -0.0054
6 -12 4 -0.0696 0.0003
6 -12 5 0.2241 0.0053
6 -12 6 0.4192 0.0052
6 -11 0 0.1017 0.0021
6 -11 1 -0.0944 0.0030
6 -11 2 -0.1502 0.0033
6 -11 3 -0.0011 0.0099
6 -11 4 0.1482 0.0122
6 -11 5 0.1644 0.0048
6 -11 6 0.0375 0.0005
6 -11 7 -0.1724 0.0023
6 -11 8 -0.2816 -0.0028
6 -10 0 -0.3833 0.0080
6 -10 1 -0.3456 0.0079
6 -10 2 -0.1860 0.0071
6 -10 3 -0.0986 0.0030
6 -10 4 -0.0682 -0.0077
6 -10 5 -0.0249 -0.0130
6 -10 6 -0.0295 -0.0074
6 -10 7 -0.0935 -0.0066
6 -10 8 -0.1054 -0.0153
6 -10 9 -0.0566 -0.0132
6 -9 0 0.0970 0.0052
6 -9 1 0.3365 -0.0023
6 -9 2 0.4283 -0.0069
6 -9 3 0.4295 -0.0109
6 -9 4 0.4072 -0.0104
6 -9 5 0.2710 -0.0003
6 -9 6 0.0067 0.0072
6 -9 7 -0.2032 0.0030
6 -9 8 -0.2041 0.0035
6 -9 9 -0.0383 0.0195
6 -9 10 0.1411 0.0286
6 -8 0 0.6162 -0.0085
6 -8 1 0.5950 -0.0094
6 -8 2 0.3769 -0.0050
6 -8 3 0.0739 -0.0008
6 -8 4 -0.2248 0.0073
6 -8 5 -0.3837 0.0145
6 -8 6 -0.3032 0.0099
6 -8 7 -0.0385 0.0025
6 -8 8 0.2734 0.0071
6 -8 9 0.4758 0.0106
6 -8 10 0.4166 -0.0050
6 -8 11 0.1325 -0.0241
6 -7 0 0.0498 -0.0037
6 -7 1 -0.3411 0.0037
6 -7 2 -0.7771 0.0052
6 -7 3 -0.9321 0.0051
6 -7 4 -0.6413 0.0061
6 -7 5 -0.1219 -0.0016
6 -7 6 0.1861 -0.0145
6 -7 7 0.1575 -0.0156
6 -7 8 0.0186 -0.0087
6 -7 9 -0.1325 -0.0119
6 -7 10 -0.3458 -0.0198
6 -7 11 -0.4667 -0.0132
6 -7 12 -0.3145 0.0037
6 -6 0 -0.8143 0.0117
6 -6 1 -1.1164 0.0065
6 -6 2 -0.8345 -0.0002
6 -6 3 -0.0830 -0.0009
6 -6 4 0.5786 -0.0050
6 -6 5 0.5889 -0.0127
6 -6 6 0.0775 -0.0087
6 -6 7 -0.2659 0.0050
6 -6 8 -0.1606 0.0092
6 -6 9 0.0119 0.0028
6 -6 10 -0.0019 0.0026
6 -6 11 -0.0033 0.0091
6 -6 12 0.1047 0.0104
6 -6 13 0.1349 0.0063
6 -5 0 -0.3352 -0.0072
6 -5 1 0.5019 -0.0119
6 -5 2 1.2966 -0.0042
6 -5 3 1.4685 0.0013
6 -5 4 0.8754 0.0005
6 -5 5 0.0359 0.0073
6 -5 6 -0.2805 0.0191
6 -5 7 0.0728 0.0177
6 -5 8 0.4404 0.0060
6 -5 9 0.3107 0.0022
6 -5 10 -0.0244 0.0069
6 -5 11 -0.0779 0.0086
6 -5 12 0.1003 0.0081
6 -5 13 0.1892 0.0084
6 -5 14 0.1352 0.0030
6 -4 0 1.7633 -0.0165
6 -4 1 1.6567 -0.0000
6 -4 2 0.7699 0.0078
6 -4 3 -0.3298 0.0020
6 -4 4 -0.9073 0.0012
6 -4 5 -0.7363 0.0051
6 -4 6 -0.1526 -0.0026
6 -4 7 0.2507 -0.0147
6 -4 8 0.1201 -0.0124
6 -4 9 -0.2527 -0.0028
6 -4 10 -0.2908 -0.0022
6 -4 11 0.0511 -0.0054
6 -4 12 0.2720 -0.0047
6 -4 13 0.1249 -0.0082
6 -4 14 -0.1055 -0.0158
6 -4 15 -0.1502 -0.0121
6 -3 0 -0.3280 0.0159
6 -3 1 -1.4987 0.0166
6 -3 2 -2.1052 0.0002
6 -3 3 -1.5460 -0.0073
6 -3 4 -0.4868 -0.0043
6 -3 5 0.1543 -0.0095
6 -3 6 0.2557 -0.0163
6 -3 7 0.0807 -0.0075
6 -3 8 -0.1896 0.0037
6 -3 9 -0.2926 -0.0011
6 -3 10 -0.0901 -0.0092
6 -3 11 0.0875 -0.0052
6 -3 12 -0.0642 -0.0012
6 -3 13 -0.2945 -0.0051
6 -3 14 -0.2703 -0.0028
6 -3 15 -0.1129 0.0074
6 -3 16 -0.0563 0.0081
6 -2 0 -2.0100 0.0171
6 -2 1 -1.7521 -0.0009
6 -2 2 -0.2837 -0.0045
6 -2 3 1.1235 0.0053
6 -2 4 1.1805 0.0060
6 -2 5 0.4399 0.0023
6 -2 6 0.0113 0.0112
6 -2 7 -0.0702 0.0194
6 -2 8 -0.1644 0.0098
6 -2 9 -0.1576 -0.0005
6 -2 10 0.0061 0.0059
6 -2 11 0.0680 0.0124
6 -2 12 0.0176 0.0050
6 -2 13 0.0508 -0.0010
6 -2 14 0.1012 0.0027
6 -2 15 0.0660 0.0021
6 -2 16 0.0926 -0.0043
6 -1 0 0.2698 -0.0170
6 -1 1 1.7700 -0.0127
6 -1 2 2.7752 0.0013
6 -1 3 1.8923 0.0022
6 -1 4 0.2377 -0.0030
6 -1 5 -0.3697 0.0032
6 -1 6 -0.0419 0.0087
6 -1 7 0.1338 -0.0016
6 -1 8 0.0463 -0.0103
6 -1 9 0.1291 -0.0025
6 -1 10 0.3233 0.0038
6 -1 11 0.3890 -0.0043
6 -1 12 0.3065 -0.0090
6 -1 13 0.1009 -0.0007
6 -1 14 -0.0723 0.0052
6 -1 15 0.0472 0.0041
6 -1 16 0.2862 0.0076
6 -1 17 0.1822 0.0119
6 0 0 1.9742 -0.0135
6 0 1 2.0308 -0.0011
6 0 2 0.3256 -0.0054
6 0 3 -1.6512 -0.0139
6 0 4 -1.8843 -0.0085
6 0 5 -0.7876 -0.0026
6 0 6 -0.0640 -0.0104
6 0 7 -0.0971 -0.0154
6 0 8 -0.1738 -0.0054
6 0 9 -0.0121 0.0016
6 0 10 0.1376 -0.0039
6 0 11 0.0438 -0.0038
6 0 12 -0.3154 0.0071
6 0 13 -0.5764 0.0101
6 0 14 -0.3118 0.0021
6 0 15 0.1398 -0.0010
6 0 16 0.0370 -0.0004
6 0 17 -0.4344 -0.0077
6 0 18 -0.4292 -0.0144
6 1 0 -0.7903 0.0226
6 1 1 -2.2141 0.0118
6 1 2 -3.0522 -0.0003
6 1 3 -2.0504 0.0057
6 1 4 -0.1932 0.0129
6 1 5 0.7118 0.0052
6 1 6 0.4508 -0.0010
6 1 7 -0.0006 0.0059
6 1 8 -0.0934 0.0090
6 1 9 0.0408 0.0009
6 1 10 0.0406 -0.0009
6 1 11 -0.3070 0.0058
6 1 12 -0.5999 0.0019
6 1 13 -0.2191 -0.0106
6 1 14 0.4622 -0.0116
6 1 15 0.4300 -0.0033
6 1 16 -0.1815 -0.0027
6 1 17 -0.2511 -0.0053
6 1 18 0.2962 0.0012
6 2 0 -1.2757 0.0118
6 2 1 -0.4548 -0.0030
6 2 2 1.0154 0.0054
6 2 3 2.0275 0.0162
6 2 4 1.7206 0.0085
6 2 5 0.7181 -0.0010
6 2 6 0.0164 0.0032
6 2 7 -0.1595 0.0060
6 2 8 -0.0099 -0.0009
6 2 9 0.1662 -0.0020
6 2 10 0.0211 0.0045
6 2 11 -0.2250 0.0017
6 2 12 0.1032 -0.0070
6 2 13 0.7614 -0.0028
6 2 14 0.6601 0.0087
6 2 15 -0.1648 0.0080
6 2 16 -0.4324 -0.0002
6 2 17 0.1197 -0.0006
6 2 18 0.3618 0.0018
6 3 0 1.8822 -0.0299
6 3 1 1.9540 -0.0176
6 3 2 1.0814 -0.0017
6 3 3 -0.2470 -0.0076
6 3 4 -0.8409 -0.0175
6 3 5 -0.4922 -0.0109
6 3 6 -0.0523 -0.0017
6 3 7 0.1235 -0.0029
6 3 8 0.2979 -0.0024
6 3 9 0.3570 0.0041
6 3 10 0.1718 0.0033
6 3 11 0.2041 -0.0027
6 3 12 0.5116 0.0008
6 3 13 0.3179 0.0076
6 3 14 -0.4268 0.0025
6 3 15 -0.6190 -0.0066
6 3 16 0.0351 -0.0048
6 3 17 0.4244 0.0010
6 3 18 0.0402 0.0010
6 3 19 -0.2793 0.0017
6 4 0 -0.1804 -0.0113
6 4 1 -1.2741 0.0058
6 4 2 -1.7208 -0.0008
6 4 3 -0.7185 -0.0119
6 4 4 0.8053 -0.0049
6 4 5 1.1812 0.0058
6 4 6 0.4433 0.0031
6 4 7 -0.0462 -0.0018
6 4 8 0.0549 0.0002
6 4 9 0.0243 -0.0003
6 4 10 -0.2390 -0.0045
6 4 11 -0.3174 -0.0026
6 4 12 -0.3583 0.0011
6 4 13 -0.5466 -0.0029
6 4 14 -0.4117 -0.0058
6 4 15 0.1649 0.0012
6 4 16 0.4005 0.0068
6 4 17 -0.0340 0.0028
6 4 18 -0.3823 0.0000
6 4 19 -0.1624 0.0033
6 5 0 -0.8764 0.0303
6 5 1 -0.5045 0.0194
6 5 2 0.7877 0.0069
6 5 3 1.6936 0.0122
6 5 4 0.7799 0.0184
6 5 5 -1.1110 0.0095
6 5 6 -1.8492 -0.0007
6 5 7 -1.1137 -0.0002
6 5 8 -0.4752 0.0010
6 5 9 -0.6898 -0.0023
6 5 10 -0.9528 -0.0026
6 5 11 -0.6736 -0.0013
6 5 12 -0.1977 -0.0038
6 5 13 0.1205 -0.0033
6 5 14 0.2302 0.0037
6 5 15 0.0335 0.0048
6 5 16 -0.3511 -0.0032
6 5 17 -0.4336 -0.0050
6 5 18 -0.0739 0.0030
6 5 19 0.2344 0.0056
6 6 0 -0.1924 0.0045
6 6 1 0.4197 -0.0075
6 6 2 0.4203 -0.0005
6 6 3 -0.9170 0.0044
6 6 4 -2.3214 -0.0052
6 6 5 -1.9441 -0.0116
6 6 6 -0.1187 -0.0046
6 6 7 1.0290 0.0012
6 6 8 0.6361 -0.0015
6 6 9 -0.0018 -0.0025
6 6 10 0.2805 0.0002
6 6 11 0.9877 0.0006
6 6 12 1.1152 0.0013
6 6 13 0.5710 0.0046
6 6 14 -0.0192 0.0019
6 6 15 -0.1651 -0.0062
6 6 16 0.1336 -0.0059
6 6 17 0.4913 0.0026
6 6 18 0.5061 0.0026
6 6 19 0.1843 -0.0074
6 7 0 0.3712 -0.0313
6 7 1 0.3729 -0.0173
6 7 2 -0.3275 -0.0077
6 7 3 -0.5237 -0.0138
6 7 4 0.7047 -0.0147
6 7 5 2.3620 -0.0024
6 7 6 2.6318 0.0049
6 7 7 1.3511 0.0007
6 7 8 0.2045 -0.0004
6 7 9 0.3667 0.0054
6 7 10 1.0877 0.0077
6 7 11 1.0440 0.0055
6 7 12 0.1855 0.0040
6 7 13 -0.4480 0.0013
6 7 14 -0.2492 -0.0018
6 7 15 0.3276 0.0018
6 7 16 0.5408 0.0079
6 7 17 0.2323 0.0043
6 7 18 -0.1878 -0.0045
6 7 19 -0.3195 -0.0041
6 7 20 -0.1430 0.0038
6 8 0 0.6520 0.0028
6 8 1 0.1971 0.0161
6 8 2 0.3178 0.0079
6 8 3 1.0941 0.0015
6 8 4 1.3901 0.0081
6 8 5 0.3902 0.0106
6 8 6 -1.1484 0.0022
6 8 7 -1.7385 -0.0016
6 8 8 -0.9738 0.0029
6 8 9 0.0306 0.0034
6 8 10 0.0622 -0.0024
6 8 11 -0.7378 -0.0055
6 8 12 -1.2137 -0.0037
6 8 13 -0.7827 0.0005
6 8 14 -0.0861 0.0062
6 8 15 0.0461 0.0076
6 8 16 -0.3344 0.0006
6 8 17 -0.5990 -0.0046
6 8 18 -0.4460 0.0015
6 8 19 -0.0966 0.0089
6 8 20 0.1286 0.0057
6 9 0 -0.6569 0.0317
6 9 1 -0.6582 0.0160
6 9 2 -0.4994 0.0008
6 9 3 -0.8916 0.0022
6 9 4 -1.7491 0.0054
6 9 5 -2.0757 0.0002
6 9 6 -1.2878 -0.0033
6 9 7 0.0132 -0.0006
6 9 8 0.7123 -0.0012
6 9 9 0.2944 -0.0063
6 9 10 -0.6835 -0.0079
6 9 11 -1.1424 -0.0045
6 9 12 -0.6535 -0.0006
6 9 13 0.0838 0.0006
6 9 14 0.2173 -0.0042
6 9 15 -0.1575 -0.0131
6 9 16 -0.3482 -0.0141
6 9 17 -0.1269 -0.0032
6 9 18 0.1476 0.0034
6 9 19 0.1882 -0.0038
6 10 0 -0.2979 -0.0065
6 10 1 -0.2713 -0.0180
6 10 2 -0.2960 -0.0122
6 10 3 -0.1681 -0.0016
6 10 4 0.4902 0.0005
6 10 5 1.4055 -0.0012
6 10 6 1.7796 -0.0006
6 10 7 1.2342 -0.0001
6 10 8 0.1491 -0.0005
6 10 9 -0.7385 0.0010
6 10 10 -0.7973 0.0032
6 10 11 0.0008 0.0036
6 10 12 0.8584 0.0029
6 10 13 0.9406 -0.0001
6 10 14 0.4133 -0.0047
6 10 15 0.1037 -0.0031
6 10 16 0.2680 0.0057
6 10 17 0.4292 0.0074
6 10 18 0.2923 -0.0037
6 10 19 0.0755 -0.0100
6 11 0 0.3111 -0.0170
6 11 1 0.6650 -0.0097
6 11 2 1.1000 -0.0015
6 11 3 1.3420 0.0002
6 11 4 1.0988 -0.0028
6 11 5 0.3191 -0.0046
6 11 6 -0.5849 -0.0031
6 11 7 -1.0930 0.0007
6 11 8 -0.9944 0.0038
6 11 9 -0.3152 0.0032
6 11 10 0.6811 0.0010
6 11 11 1.3085 0.0021
6 11 12 0.9913 0.0044
6 11 13 0.1476 0.0029
6 11 14 -0.2277 0.0011
6 11 15 0.0570 0.0029
6 11 16 0.2762 0.0028
6 11 17 0.0604 -0.0021
6 11 18 -0.1625 -0.0012
6 11 19 -0.0745 0.0091
6 12 0 0.1230 0.0045
6 12 1 0.2667 0.0031
6 12 2 -0.0928 0.0035
6 12 3 -0.8223 0.0034
6 12 4 -1.3568 0.0018
6 12 5 -1.2620 0.0018
6 12 6 -0.6681 0.0040
6 12 7 -0.0055 0.0034
6 12 8 0.5477 -0.0021
6 12 9 0.9677 -0.0064
6 12 10 0.9306 -0.0042
6 12 11 0.1811 0.0002
6 12 12 -0.7010 -0.0005
6 12 13 -0.8028 -0.0043
6 12 14 -0.2156 -0.0038
6 12 15 0.0817 0.0018
6 12 16 -0.2393 0.0088
6 12 17 -0.4755 0.0155
6 12 18 -0.2069 0.0182
6 13 0 -0.1550 0.0035
6 13 1 -0.3938 0.0080
6 13 2 -0.7139 0.0120
6 13 3 -0.6147 0.0087
6 13 4 0.0035 0.0039
6 13 5 0.6113 0.0021
6 13 6 0.7511 -0.0009
6 13 7 0.5892 -0.0058
6 13 8 0.4331 -0.0063
6 13 9 0.1210 -0.0008
6 13 10 -0.5275 0.0033
6 13 11 -1.0076 0.0013
6 13 12 -0.6982 -0.0025
6 13 13 0.0324 -0.0030
6 13 14 0.2170 0.0005
6 13 15 -0.2353 0.0048
6 13 16 -0.4461 0.0040
6 13 17 -0.0495 -0.0074
6 13 18 0.2924 -0.0245
6 14 2 0.1130 -0.0044
6 14 3 0.3908 -0.0095
6 14 4 0.5376 -0.0080
6 14 5 0.3219 -0.0064
6 14 6 0.0109 -0.0055
6 14 7 -0.1342 0.0004
6 14 8 -0.3027 0.0080
6 14 9 -0.6281 0.0078
6 14 10 -0.7037 0.0021
6 14 11 -0.2011 0.0000
6 14 12 0.3939 0.0011
6 14 13 0.3734 0.0001
6 14 14 -0.0888 -0.0011
6 14 15 -0.1958 -0.0020
6 14 16 0.2052 -0.0089
6 14 17 0.4428 -0.0181
6 15 4 0.0687 0.0022
6 15 5 -0.0778 0.0018
6 15 6 -0.1664 0.0067
6 15 7 -0.2587 0.0113
6 15 8 -0.3456 0.0049
6 15 9 -0.1653 -0.0041
6 15 10 0.3167 -0.0012
6 15 11 0.6237 0.0063
6 15 12 0.3991 0.0044
6 15 13 -0.0108 -0.0002
6 15 14 -0.0595 0.0039
6 15 15 0.1912 0.0088
6 16 8 0.2235 -0.0149
6 16 9 0.4669 -0.0086
6 16 10 0.4372 0.0020
6 16 11 0.1015 -0.0031
6 16 12 -0.1784 -0.0143
6 16 13 -0.1496 -0.0108
7 -13 0 0.0737 -0.0199
7 -13 1 0.2496 -0.0010
7 -13 2 0.1160 0.0125
7 -12 0 0.0226 0.0030
7 -12 1 -0.0265 0.0094
7 -12 2 -0.2534 -0.0024
7 -12 3 -0.2098 -0.0128
7 -12 4 0.1023 -0.0052
7 -11 0 0.2274 0.0039
7 -11 1 -0.0038 -0.0009
7 -11 2 0.0003 -0.0042
7 -11 3 0.1629 0.0046
7 -11 4 0.1388 0.0127
7 -11 5 -0.0616 0.0073
7 -11 6 -0.1610 0.0010
7 -10 0 -0.3597 0.0028
7 -10 1 -0.3380 0.0051
7 -10 2 -0.1631 0.0081
7 -10 3 -0.1317 0.0097
7 -10 4 -0.1509 0.0026
7 -10 5 -0.0030 -0.0049
7 -10 6 0.2019 -0.0024
7 -10 7 0.1906 -0.0016
7 -10 8 -0.0417 -0.0124
7 -9 0 0.0077 0.0109
7 -9 1 0.3329 0.0043
7 -9 2 0.4366 -0.0008
7 -9 3 0.4034 -0.0061
7 -9 4 0.3779 -0.0114
7 -9 5 0.2853 -0.0085
7 -9 6 0.0099 -0.0033
7 -9 7 -0.3202 -0.0074
7 -9 8 -0.4034 -0.0082
7 -9 9 -0.1293 0.0095
7 -8 0 0.4998 -0.0072
7 -8 1 0.4362 -0.0141
7 -8 2 0.1872 -0.0127
7 -8 3 -0.1294 -0.0108
7 -8 4 -0.3670 -0.0045
7 -8 5 -0.4188 0.0051
7 -8 6 -0.2990 0.0061
7 -8 7 -0.0746 0.0027
7 -8 8 0.2182 0.0112
7 -8 9 0.4400 0.0206
7 -8 10 0.3543 0.0066
7 -7 0 -0.1039 -0.0120
7 -7 1 -0.2982 -0.0016
7 -7 2 -0.6468 0.0059
7 -7 3 -0.7551 0.0104
7 -7 4 -0.3971 0.0150
7 -7 5 0.1000 0.0111
7 -7 6 0.2462 0.0005
7 -7 7 0.0665 -0.0000
7 -7 8 -0.0568 0.0064
7 -7 9 -0.0572 -0.0017
7 -7 10 -0.1295 -0.0191
7 -7 11 -0.1993 -0.0175
7 -7 12 -0.0693 0.0015
7 -6 0 -0.1679 0.0148
7 -6 1 -0.5331 0.0156
7 -6 2 -0.5211 0.0098
7 -6 3 0.0673 0.0046
7 -6 4 0.6467 -0.0032
7 -6 5 0.5545 -0.0123
7 -6 6 -0.0013 -0.0105
7 -6 7 -0.2204 -0.0014
7 -6 8 0.1060 -0.0039
7 -6 9 0.3671 -0.0152
7 -6 10 0.1697 -0.0135
7 -6 11 -0.1471 0.0008
7 -6 12 -0.2207 0.0064
7 -6 13 -0.1716 0.0017
7 -5 0 -0.0832 -0.0017
7 -5 1 0.1292 -0.0119
7 -5 2 0.7227 -0.0138
7 -5 3 1.0628 -0.0122
7 -5 4 0.6774 -0.0097
7 -5 5 -0.0525 -0.0011
7 -5 6 -0.3207 0.0080
7 -5 7 0.0540 0.0052
7 -5 8 0.3565 -0.0025
7 -5 9 0.0049 0.0020
7 -5 10 -0.5644 0.0133
7 -5 11 -0.5655 0.0154
7 -5 12 -0.0307 0.0122
7 -5 13 0.3657 0.0139
7 -4 0 0.7175 -0.0186
7 -4 1 0.6950 -0.0086
7 -4 2 0.4021 0.0026
7 -4 3 -0.2260 0.0076
7 -4 4 -0.7361 0.0112
7 -4 5 -0.7746 0.0116
7 -4 6 -0.3787 0.0036
7 -4 7 0.0327 -0.0025
7 -4 8 -0.0047 0.0036
7 -4 9 -0.3239 0.0097
7 -4 10 -0.2145 0.0037
7 -4 11 0.4348 -0.0022
7 -4 12 0.8157 0.0007
7 -4 13 0.4515 -0.0024
7 -4 14 -0.0983 -0.0171
7 -3 0 -0.7241 0.0125
7 -3 1 -1.0349 0.0197
7 -3 2 -1.1938 0.0137
7 -3 3 -0.8286 0.0054
7 -3 4 -0.2695 -0.0008
7 -3 5 0.0663 -0.0087
7 -3 6 0.3056 -0.0115
7 -3 7 0.4463 -0.0043
7 -3 8 0.2384 -0.0012
7 -3 9 -0.0353 -0.0097
7 -3 10 0.0832 -0.0130
7 -3 11 0.2415 -0.0040
7 -3 12 -0.1131 -0.0024
7 -3 13 -0.5984 -0.0142
7 -3 14 -0.5433 -0.0151
7 -3 15 -0.1498 0.0029
7 -2 0 -0.9799 0.0169
7 -2 1 -0.5867 0.0026
7 -2 2 0.3361 -0.0074
7 -2 3 1.0552 -0.0077
7 -2 4 0.8062 -0.0069
7 -2 5 0.2972 -0.0044
7 -2 6 0.2727 0.0035
7 -2 7 0.2224 0.0070
7 -2 8 -0.2267 0.0008
7 -2 9 -0.4329 -0.0003
7 -2 10 -0.1205 0.0085
7 -2 11 0.0903 0.0087
7 -2 12 -0.0201 -0.0036
7 -2 13 -0.0007 -0.0053
7 -2 14 0.1976 0.0091
7 -2 15 0.2088 0.0155
7 -2 16 0.0769 0.0054
7 -1 0 0.7221 -0.0189
7 -1 1 1.3776 -0.0195
7 -1 2 1.7722 -0.0085
7 -1 3 0.8513 -0.0008
7 -1 4 -0.3617 0.0011
7 -1 5 -0.4399 0.0053
7 -1 6 0.0305 0.0077
7 -1 7 -0.0902 0.0027
7 -1 8 -0.3903 -0.0002
7 -1 9 -0.0843 0.0040
7 -1 10 0.3962 0.0029
7 -1 11 0.3662 -0.0052
7 -1 12 0.0175 -0.0038
7 -1 13 -0.2138 0.0078
7 -1 14 -0.2541 0.0100
7 -1 15 -0.1161 0.0007
7 -1 16 0.1029 -0.0027
7 0 0 0.8141 -0.0124
7 0 1 0.8951 0.0039
7 0 2 -0.2346 0.0077
7 0 3 -1.5613 0.0004
7 0 4 -1.3854 -0.0022
7 0 5 -0.2818 -0.0005
7 0 6 0.0654 -0.0037
7 0 7 -0.3266 -0.0072
7 0 8 -0.3407 -0.0043
7 0 9 0.0763 -0.0024
7 0 10 0.1667 -0.0047
7 0 11 -0.1954 -0.0022
7 0 12 -0.5026 0.0040
7 0 13 -0.3793 0.0020
7 0 14 0.1217 -0.0048
7 0 15 0.5220 -0.0033
7 0 16 0.3585 0.0017
7 0 17 -0.1029 -0.0022
7 1 0 -0.5430 0.0262
7 1 1 -1.1482 0.0203
7 1 2 -1.8009 0.0024
7 1 3 -1.1473 -0.0032
7 1 4 0.2530 0.0028
7 1 5 0.7687 0.0034
7 1 6 0.2786 -0.0006
7 1 7 -0.0580 0.0007
7 1 8 0.1763 0.0030
7 1 9 0.4103 0.0004
7 1 10 0.2608 -0.0010
7 1 11 -0.0364 0.0008
7 1 12 -0.0326 -0.0005
7 1 13 0.3858 -0.0023
7 1 14 0.6822 0.0021
7 1 15 0.2781 0.0047
7 1 16 -0.4284 -0.0028
7 1 17 -0.5194 -0.0090
7 2 0 -0.2161 0.0110
7 2 1 -0.2129 -0.0107
7 2 2 0.3366 -0.0111
7 2 3 1.0536 0.0043
7 2 4 1.0722 0.0093
7 2 5 0.5036 0.0034
7 2 6 0.0873 0.0024
7 2 7 0.0590 0.0047
7 2 8 0.1585 0.0019
7 2 9 0.1469 -0.0010
7 2 10 -0.0464 0.0017
7 2 11 -0.2114 0.0042
7 2 12 -0.0430 0.0041
7 2 13 0.2047 0.0043
7 2 14 -0.0688 0.0007
7 2 15 -0.6387 -0.0081
7 2 16 -0.5968 -0.0102
7 2 17 0.0734 0.0002
7 2 18 0.4026 0.0087
7 3 0 0.5719 -0.0300
7 3 1 0.5509 -0.0216
7 3 2 0.3760 0.0007
7 3 3 0.0973 0.0051
7 3 4 0.0643 -0.0052
7 3 5 0.1678 -0.0079
7 3 6 -0.0020 -0.0037
7 3 7 -0.2552 -0.0049
7 3 8 -0.1379 -0.0068
7 3 9 0.1174 -0.0017
7 3 10 0.0690 0.0033
7 3 11 -0.0455 0.0019
7 3 12 0.0740 -0.0018
7 3 13 0.0815 -0.0056
7 3 14 -0.1766 -0.0079
7 3 15 -0.1320 -0.0019
7 3 16 0.3780 0.0107
7 3 17 0.6089 0.0141
7 3 18 0.2115 0.0041
7 4 0 0.3839 -0.0066
7 4 1 -0.0331 0.0137
7 4 2 -0.2022 0.0098
7 4 3 0.3736 -0.0061
7 4 4 0.8492 -0.0086
7 4 5 0.2667 -0.0027
7 4 6 -0.6346 -0.0036
7 4 7 -0.5169 -0.0053
7 4 8 0.2899 0.0011
7 4 9 0.4356 0.0061
7 4 10 -0.1547 0.0021
7 4 11 -0.4522 -0.0034
7 4 12 -0.2191 -0.0048
7 4 13 -0.0487 -0.0034
7 4 14 -0.0509 0.0022
7 4 15 0.0601 0.0081
7 4 16 0.1069 0.0023
7 4 17 -0.1676 -0.0131
7 4 18 -0.4224 -0.0184
7 5 0 -0.2698 0.0292
7 5 1 -0.7191 0.0142
7 5 2 -0.1435 -0.0022
7 5 3 0.2722 0.0012
7 5 4 -0.6468 0.0098
7 5 5 -1.8301 0.0071
7 5 6 -1.4712 0.0045
7 5 7 -0.0478 0.0106
7 5 8 0.3739 0.0118
7 5 9 -0.5697 0.0020
7 5 10 -1.2037 -0.0050
7 5 11 -0.6487 -0.0035
7 5 12 0.1201 -0.0007
7 5 13 0.1881 0.0015
7 5 14 -0.1146 0.0040
7 5 15 -0.2248 0.0000
7 5 16 -0.1732 -0.0077
7 5 17 -0.1098 -0.0024
7 5 18 0.0334 0.0162
7 5 19 0.2096 0.0257
7 6 0 -1.5163 -0.0059
7 6 1 -0.6258 -0.0165
7 6 2 0.0481 -0.0032
7 6 3 -0.5546 0.0076
7 6 4 -1.3134 0.0014
7 6 5 -0.5591 -0.0028
7 6 6 1.0994 0.0036
7 6 7 1.5052 0.0027
7 6 8 0.2819 -0.0090
7 6 9 -0.6201 -0.0116
7 6 10 0.0354 -0.0016
7 6 11 1.1099 0.0043
7 6 12 1.1288 0.0025
7 6 13 0.3687 0.0020
7 6 14 -0.0175 0.0016
7 6 15 0.2063 -0.0008
7 6 16 0.4338 0.0037
7 6 17 0.3585 0.0140
7 6 18 0.1787 0.0109
7 6 19 0.0408 -0.0093
7 7 0 0.8842 -0.0260
7 7 1 1.4107 -0.0063
7 7 2 0.9173 0.0045
7 7 3 0.4434 -0.0059
7 7 4 1.0354 -0.0122
7 7 5 2.0196 -0.0043
7 7 6 1.8349 -0.0031
7 7 7 0.4074 -0.0120
7 7 8 -0.5511 -0.0090
7 7 9 0.0573 0.0061
7 7 10 1.1774 0.0099
7 7 11 1.2136 -0.0003
7 7 12 0.2593 -0.0060
7 7 13 -0.3454 -0.0030
7 7 14 -0.0955 -0.0003
7 7 15 0.2500 0.0019
7 7 16 0.1073 0.0032
7 7 17 -0.2055 -0.0055
7 7 18 -0.2610 -0.0210
7 7 19 -0.1331 -0.0231
7 8 0 0.7421 0.0074
7 8 1 0.1900 0.0175
7 8 2 -0.0977 0.0048
7 8 3 0.0696 -0.0049
7 8 4 0.1526 0.0017
7 8 5 -0.3828 0.0050
7 8 6 -1.2512 -0.0018
7 8 7 -1.5143 -0.0001
7 8 8 -0.7050 0.0111
7 8 9 0.3821 0.0101
7 8 10 0.5002 -0.0041
7 8 11 -0.4267 -0.0093
7 8 12 -1.1909 -0.0000
7 8 13 -1.0034 0.0092
7 8 14 -0.4406 0.0104
7 8 15 -0.3015 0.0049
7 8 16 -0.4452 -0.0061
7 8 17 -0.3543 -0.0134
7 8 18 -0.0666 -0.0041
7 8 19 0.0799 0.0146
7 9 0 -0.7716 0.0210
7 9 1 -0.7456 0.0087
7 9 2 -0.8436 -0.0037
7 9 3 -1.1120 0.0004
7 9 4 -1.2189 0.0066
7 9 5 -0.9540 0.0033
7 9 6 -0.4556 0.0020
7 9 7 0.1108 0.0075
7 9 8 0.5242 0.0060
7 9 9 0.3092 -0.0044
7 9 10 -0.6350 -0.0078
7 9 11 -1.4324 0.0004
7 9 12 -1.1853 0.0079
7 9 13 -0.2695 0.0060
7 9 14 0.2590 -0.0040
7 9 15 0.1835 -0.0155
7 9 16 0.0842 -0.0156
7 9 17 0.1764 0.0018
7 9 18 0.1717 0.0197
7 9 19 0.0099 0.0172
7 10 0 0.1879 -0.0021
7 10 1 -0.0418 -0.0118
7 10 2 -0.1224 -0.0080
7 10 3 0.3662 0.0010
7 10 4 1.0979 0.0017
7 10 5 1.2934 -0.0015
7 10 6 0.8579 -0.0007
7 10 7 0.3913 0.0002
7 10 8 0.0685 -0.0036
7 10 9 -0.4011 -0.0068
7 10 10 -0.7077 -0.0039
7 10 11 -0.1536 0.0022
7 10 12 0.9556 0.0048
7 10 13 1.4539 -0.0010
7 10 14 0.9979 -0.0109
7 10 15 0.3997 -0.0096
7 10 16 0.2160 0.0078
7 10 17 0.1711 0.0206
7 10 18 0.0258 0.0091
7 11 0 0.1689 -0.0085
7 11 1 0.3328 -0.0068
7 11 2 0.8366 -0.0019
7 11 3 1.0641 -0.0017
7 11 4 0.4891 -0.0059
7 11 5 -0.4068 -0.0068
7 11 6 -0.6822 -0.0028
7 11 7 -0.3054 -0.0008
7 11 8 -0.0205 -0.0036
7 11 9 0.0648 -0.0043
7 11 10 0.5263 0.0029
7 11 11 1.2118 0.0109
7 11 12 1.1774 0.0068
7 11 13 0.2860 -0.0076
7 11 14 -0.4496 -0.0120
7 11 15 -0.4263 0.0022
7 11 16 -0.1447 0.0139
7 11 17 -0.0925 0.0032
7 11 18 -0.0754 -0.0155
7 12 0 -0.1269 0.0012
7 12 1 0.0107 -0.0008
7 12 2 -0.1915 -0.0001
7 12 3 -0.7786 0.0006
7 12 4 -1.0984 0.0024
7 12 5 -0.6405 0.0073
7 12 6 0.1012 0.0093
7 12 7 0.3015 0.0033
7 12 8 0.0579 -0.0026
7 12 9 0.0692 0.0018
7 12 10 0.2847 0.0089
7 12 11 -0.0006 0.0025
7 12 12 -0.7332 -0.0137
7 12 13 -1.0015 -0.0159
7 12 14 -0.5113 0.0029
7 12 15 -0.0119 0.0194
7 12 16 -0.0066 0.0136
7 12 17 -0.1202 -0.0017
7 13 2 -0.3234 0.0102
7 13 3 -0.2171 0.0115
7 13 4 0.2261 0.0107
7 13 5 0.4910 0.0066
7 13 6 0.2008 -0.0033
7 13 7 -0.2058 -0.0108
7 13 8 -0.1597 -0.0057
7 13 9 0.0803 0.0030
7 13 10 -0.0860 -0.0009
7 13 11 -0.4817 -0.0113
7 13 12 -0.4169 -0.0073
7 13 13 0.0962 0.0109
7 13 14 0.3318 0.0196
7 13 15 0.0484 0.0071
7 13 16 -0.2099 -0.0105
7 14 5 -0.0150 -0.0153
7 14 6 -0.0825 -0.0156
7 14 7 0.1442 -0.0039
7 14 8 0.2951 0.0087
7 14 9 0.0466 0.0069
7 14 10 -0.2608 -0.0014
7 14 11 -0.1527 0.0022
7 14 12 0.1754 0.0123
7 14 13 0.1908 0.0090
7 14 14 -0.0960 -0.0069
7 14 15 -0.2050 -0.0159
7 15 8 -0.2237 0.0116
7 15 9 -0.3142 -0.0007
7 15 10 -0.0889 0.0000
7 15 11 0.1687 0.0064
7 15 12 0.1581 0.0009
8 -12 0 -0.0352 -0.0127
8 -12 1 -0.0457 0.0063
8 -11 0 0.2965 0.0165
8 -11 1 0.0553 0.0182
8 -11 2 0.0739 0.0046
8 -11 3 0.1410 -0.0046
8 -11 4 -0.0047 -0.0028
8 -10 0 -0.5155 0.0110
8 -10 1 -0.2918 -0.0025
8 -10 2 -0.1131 -0.0135
8 -10 3 -0.1658 -0.0062
8 -10 4 -0.1683 0.0062
8 -10 5 0.0622 0.0087
8 -10 6 0.2834 0.0066
8 -9 0 0.4402 -0.0037
8 -9 1 0.5804 -0.0108
8 -9 2 0.3785 -0.0007
8 -9 3 0.2742 0.0135
8 -9 4 0.3445 0.0096
8 -9 5 0.3091 -0.0043
8 -9 6 0.0443 -0.0105
8 -9 7 -0.2373 -0.0122
8 -9 8 -0.2840 -0.0121
8 -8 0 0.3162 -0.0078
8 -8 1 -0.1993 -0.0009
8 -8 2 -0.3018 0.0073
8 -8 3 -0.2365 -0.0018
8 -8 4 -0.2938 -0.0168
8 -8 5 -0.3846 -0.0156
8 -8 6 -0.3346 -0.0048
8 -8 7 -0.1793 0.0008
8 -8 8 -0.0161 0.0075
8 -8 9 0.1102 0.0174
8 -7 0 -0.9950 0.0020
8 -7 1 -0.4323 0.0054
8 -7 2 -0.1368 -0.0017
8 -7 3 -0.2257 -0.0095
8 -7 4 -0.2170 -0.0012
8 -7 5 0.0446 0.0130
8 -7 6 0.1937 0.0148
8 -7 7 0.0875 0.0114
8 -7 8 0.0416 0.0132
8 -7 9 0.1963 0.0086
8 -7 10 0.2814 -0.0072
8 -6 0 0.8858 0.0058
8 -6 1 0.7777 -0.0001
8 -6 2 0.1710 -0.0035
8 -6 3 0.0189 0.0039
8 -6 4 0.3930 0.0124
8 -6 5 0.5629 0.0079
8 -6 6 0.2461 -0.0021
8 -6 7 -0.0072 -0.0048
8 -6 8 0.1725 -0.0069
8 -6 9 0.3352 -0.0156
8 -6 10 0.0141 -0.0195
8 -6 11 -0.4688 -0.0115
8 -5 0 0.5786 -0.0066
8 -5 1 -0.3342 -0.0073
8 -5 2 -0.3924 -0.0013
8 -5 3 0.1934 0.0035
8 -5 4 0.4428 -0.0017
8 -5 5 -0.0022 -0.0105
8 -5 6 -0.5050 -0.0117
8 -5 7 -0.4271 -0.0078
8 -5 8 -0.0754 -0.0059
8 -5 9 -0.1586 -0.0041
8 -5 10 -0.5549 0.0013
8 -5 11 -0.4796 0.0081
8 -5 12 0.1662 0.0153
8 -4 0 -0.7724 -0.0063
8 -4 1 -0.7166 0.0002
8 -4 2 -0.1324 0.0047
8 -4 3 0.0957 0.0013
8 -4 4 -0.2485 -0.0045
8 -4 5 -0.6795 -0.0028
8 -4 6 -0.5513 0.0052
8 -4 7 0.1198 0.0110
8 -4 8 0.5183 0.0110
8 -4 9 0.2372 0.0078
8 -4 10 -0.0068 0.0076
8 -4 11 0.3545 0.0136
8 -4 12 0.6793 0.0164
8 -4 13 0.2894 0.0024
8 -3 0 -0.9224 0.0072
8 -3 1 -0.2991 0.0103
8 -3 2 0.0662 0.0058
8 -3 3 0.1680 -0.0002
8 -3 4 0.0659 0.0014
8 -3 5 0.0303 0.0076
8 -3 6 0.4262 0.0085
8 -3 7 0.7965 0.0013
8 -3 8 0.3491 -0.0071
8 -3 9 -0.4773 -0.0077
8 -3 10 -0.5585 0.0001
8 -3 11 -0.0446 0.0023
8 -3 12 0.0118 -0.0121
8 -3 13 -0.3839 -0.0281
8 -3 14 -0.3712 -0.0203
8 -2 0 0.1021 0.0100
8 -2 1 0.4946 0.0018
8 -2 2 0.8144 -0.0054
8 -2 3 0.7930 -0.0035
8 -2 4 0.2223 0.0011
8 -2 5 -0.1042 -0.0022
8 -2 6 0.1550 -0.0105
8 -2 7 0.0875 -0.0130
8 -2 8 -0.5488 -0.0060
8 -2 9 -0.5989 0.0032
8 -2 10 0.2841 0.0029
8 -2 11 0.8544 -0.0078
8 -2 12 0.4655 -0.0128
8 -2 13 -0.0150 0.0015
8 -2 14 0.0230 0.0206
8 -2 15 0.1139 0.0199
8 -1 0 0.9098 -0.0132
8 -1 1 0.9260 -0.0159
8 -1 2 0.8115 -0.0077
8 -1 3 -0.1158 0.0001
8 -1 4 -0.9136 -0.0030
8 -1 5 -0.5173 -0.0077
8 -1 6 0.1832 -0.0020
8 -1 7 0.0397 0.0088
8 -1 8 -0.2607 0.0123
8 -1 9 0.1814 0.0060
8 -1 10 0.5855 -0.0011
8 -1 11 0.0292 0.0005
8 -1 12 -0.8106 0.0092
8 -1 13 -0.9060 0.0110
8 -1 14 -0.4327 -0.0011
8 -1 15 -0.0775 -0.0126
8 0 0 -0.1158 -0.0101
8 0 1 0.0072 0.0042
8 0 2 -0.6885 0.0118
8 0 3 -1.4831 0.0040
8 0 4 -0.9619 -0.0026
8 0 5 0.2132 0.0042
8 0 6 0.3653 0.0118
8 0 7 -0.3379 0.0067
8 0 8 -0.5402 -0.0034
8 0 9 -0.2000 -0.0059
8 0 10 -0.2391 -0.0017
8 0 11 -0.5880 -0.0007
8 0 12 -0.4240 -0.0066
8 0 13 0.2937 -0.0113
8 0 14 0.8329 -0.0041
8 0 15 0.7826 0.0110
8 0 16 0.3861 0.0156
8 1 0 -0.2082 0.0199
8 1 1 -0.3717 0.0207
8 1 2 -0.9469 0.0036
8 1 3 -0.5109 -0.0070
8 1 4 0.6629 0.0006
8 1 5 0.9999 0.0067
8 1 6 0.2901 -0.0015
8 1 7 -0.1723 -0.0098
8 1 8 0.1723 -0.0064
8 1 9 0.6009 -0.0008
8 1 10 0.6131 -0.0025
8 1 11 0.5307 -0.0052
8 1 12 0.6311 0.0016
8 1 13 0.6633 0.0147
8 1 14 0.3193 0.0191
8 1 15 -0.2649 0.0049
8 1 16 -0.6094 -0.0160
8 2 0 0.3430 0.0112
8 2 1 -0.2671 -0.0103
8 2 2 -0.1554 -0.0172
8 2 3 0.6268 -0.0027
8 2 4 0.9797 0.0066
8 2 5 0.5098 -0.0005
8 2 6 -0.0636 -0.0049
8 2 7 -0.1335 0.0020
8 2 8 0.1108 0.0063
8 2 9 0.2028 0.0020
8 2 10 -0.0112 0.0010
8 2 11 -0.3292 0.0080
8 2 12 -0.4960 0.0115
8 2 13 -0.5111 0.0014
8 2 14 -0.5335 -0.0161
8 2 15 -0.4988 -0.0232
8 2 16 -0.2121 -0.0093
8 2 17 0.1619 0.0129
8 3 0 -0.4274 -0.0235
8 3 1 -0.1314 -0.0200
8 3 2 0.4161 0.0007
8 3 3 0.6924 0.0087
8 3 4 0.4962 -0.0003
8 3 5 -0.0473 -0.0036
8 3 6 -0.5747 0.0026
8 3 7 -0.6196 0.0024
8 3 8 -0.1568 -0.0045
8 3 9 0.1895 -0.0043
8 3 10 -0.0054 0.0016
8 3 11 -0.3021 0.0010
8 3 12 -0.1484 -0.0064
8 3 13 0.2401 -0.0094
8 3 14 0.3759 -0.0013
8 3 15 0.3025 0.0131
8 3 16 0.2871 0.0207
8 3 17 0.2632 0.0109
8 4 0 1.1155 -0.0013
8 4 1 1.0410 0.0162
8 4 2 0.6329 0.0125
8 4 3 0.3395 -0.0020
8 4 4 -0.0541 -0.0038
8 4 5 -0.6845 0.0015
8 4 6 -0.8316 -0.0029
8 4 7 -0.0132 -0.0093
8 4 8 0.8393 -0.0045
8 4 9 0.5942 0.0027
8 4 10 -0.2889 0.0014
8 4 11 -0.5185 -0.0013
8 4 12 0.0011 0.0014
8 4 13 0.2690 0.0027
8 4 14 -0.0682 -0.0023
8 4 15 -0.3818 -0.0098
8 4 16 -0.2903 -0.0182
8 4 17 -0.1077 -0.0238
8 5 0 -0.2645 0.0235
8 5 1 -1.3044 0.0046
8 5 2 -1.3097 -0.0094
8 5 3 -0.9324 -0.0016
8 5 4 -1.0102 0.0068
8 5 5 -1.0383 -0.0003
8 5 6 -0.2393 -0.0049
8 5 7 0.6420 0.0048
8 5 8 0.2832 0.0108
8 5 9 -0.9264 0.0044
8 5 10 -1.3014 0.0013
8 5 11 -0.4388 0.0046
8 5 12 0.3134 -0.0012
8 5 13 0.0936 -0.0129
8 5 14 -0.3532 -0.0105
8 5 15 -0.1838 0.0054
8 5 16 0.2689 0.0178
8 5 17 0.3297 0.0246
8 5 18 0.0824 0.0314
8 6 0 -2.0041 -0.0162
8 6 1 -0.9525 -0.0201
8 6 2 0.2224 0.0003
8 6 3 0.4887 0.0108
8 6 4 0.2458 -0.0012
8 6 5 0.4532 -0.0064
8 6 6 0.9021 0.0059
8 6 7 0.5902 0.0099
8 6 8 -0.3697 -0.0010
8 6 9 -0.6378 -0.0029
8 6 10 0.2762 0.0055
8 6 11 1.1645 0.0007
8 6 12 0.9588 -0.0107
8 6 13 0.2521 -0.0004
8 6 14 0.1345 0.0240
8 6 15 0.4850 0.0289
8 6 16 0.4626 0.0119
8 6 17 0.0083 -0.0030
8 6 18 -0.2341 -0.0117
8 7 0 1.3406 -0.0149
8 7 1 1.8456 0.0070
8 7 2 1.5615 0.0129
8 7 3 0.9018 -0.0048
8 7 4 0.5195 -0.0120
8 7 5 0.5249 0.0012
8 7 6 0.4553 0.0046
8 7 7 0.0984 -0.0082
8 7 8 -0.0474 -0.0093
8 7 9 0.4491 0.0019
8 7 10 1.0654 -0.0027
8 7 11 0.9452 -0.0171
8 7 12 0.2155 -0.0095
8 7 13 -0.2105 0.0119
8 7 14 -0.0736 0.0090
8 7 15 -0.0034 -0.0174
8 7 16 -0.2747 -0.0323
8 7 17 -0.3984 -0.0273
8 7 18 -0.1246 -0.0204
8 8 0 0.2244 0.0078
8 8 1 -0.0986 0.0123
8 8 2 -0.3699 -0.0019
8 8 3 -0.7143 -0.0081
8 8 4 -0.8810 0.0032
8 8 5 -0.6130 0.0065
8 8 6 -0.2455 -0.0054
8 8 7 -0.1989 -0.0071
8 8 8 -0.2248 0.0041
8 8 9 0.0229 0.0023
8 8 10 0.1438 -0.0100
8 8 11 -0.3367 -0.0043
8 8 12 -0.9694 0.0148
8 8 13 -1.0332 0.0140
8 8 14 -0.6618 -0.0066
8 8 15 -0.4144 -0.0152
8 8 16 -0.2966 -0.0043
8 8 17 -0.0510 0.0073
8 9 0 -0.5428 0.0103
8 9 1 -0.3243 0.0045
8 9 2 -0.6692 -0.0025
8 9 3 -1.0151 0.0018
8 9 4 -0.5376 0.0047
8 9 5 0.2976 -0.0017
8 9 6 0.3380 -0.0022
8 9 7 -0.3208 0.0075
8 9 8 -0.5695 0.0096
8 9 9 -0.2969 0.0012
8 9 10 -0.4394 0.0013
8 9 11 -1.0629 0.0114
8 9 12 -1.1493 0.0115
8 9 13 -0.4007 -0.0004
8 9 14 0.3155 -0.0062
8 9 15 0.4400 -0.0009
8 9 16 0.3042 0.0065
8 9 17 0.2108 0.0135
8 10 0 0.4887 0.0051
8 10 1 0.0632 -0.0048
8 10 2 -0.2045 -0.0070
8 10 3 0.3991 -0.0026
8 10 4 1.1878 -0.0012
8 10 5 0.8880 -0.0008
8 10 6 -0.2219 0.0036
8 10 7 -0.6155 0.0055
8 10 8 0.0071 -0.0005
8 10 9 0.3846 -0.0063
8 10 10 0.0359 -0.0044
8 10 11 -0.0051 0.0010
8 10 12 0.7707 0.0030
8 10 13 1.3973 -0.0002
8 10 14 1.1091 -0.0057
8 10 15 0.4348 -0.0061
8 10 16 0.0848 0.0036
8 10 17 0.0064 0.0122
8 11 1 -0.0092 -0.0083
8 11 2 0.4226 -0.0037
8 11 3 0.7199 0.0006
8 11 4 0.1784 -0.0004
8 11 5 -0.6613 -0.0018
8 11 6 -0.5687 -0.0007
8 11 7 0.4051 -0.0022
8 11 8 0.9283 -0.0077
8 11 9 0.5379 -0.0081
8 11 10 0.2391 0.0020
8 11 11 0.5976 0.0112
8 11 12 0.8124 0.0035
8 11 13 0.2660 -0.0161
8 11 14 -0.4196 -0.0226
8 11 15 -0.5233 -0.0058
8 11 16 -0.2559 0.0106
8 12 3 -0.4416 0.0027
8 12 4 -0.6227 0.0014
8 12 5 -0.2084 0.0038
8 12 6 0.4183 0.0058
8 12 7 0.4041 0.0008
8 12 8 -0.2310 -0.0035
8 12 9 -0.5941 0.0032
8 12 10 -0.3617 0.0105
8 12 11 -0.1923 -0.0006
8 12 12 -0.4753 -0.0213
8 12 13 -0.7042 -0.0204
8 12 14 -0.4554 0.0080
8 12 15 -0.0714 0.0298
8 13 6 -0.1162 -0.0017
8 13 7 -0.4581 -0.0089
8 13 8 -0.3822 -0.0045
8 13 9 -0.0113 0.0039
8 13 10 0.1424 -0.0008
8 13 11 -0.0129 -0.0113
8 13 12 -0.0869 -0.0032
8 13 13 0.0724 0.0220
8 13 14 0.1728 0.0317
9 -10 0 -0.4048 0.0130
9 -10 1 -0.0700 0.0050
9 -10 2 -0.0541 -0.0131
9 -10 3 -0.2472 -0.0128
9 -9 0 0.7675 0.0021
9 -9 1 0.5377 -0.0118
9 -9 2 0.0841 -0.0080
9 -9 3 0.0825 0.0101
9 -9 4 0.3750 0.0123
9 -9 5 0.3968 -0.0018
9 -8 0 -0.0736 -0.0064
9 -8 1 -0.7059 -0.0021
9 -8 2 -0.4770 0.0100
9 -8 3 -0.0306 0.0077
9 -8 4 -0.0484 -0.0077
9 -8 5 -0.3693 -0.0106
9 -8 6 -0.4789 -0.0006
9 -8 7 -0.3015 0.0007
9 -7 0 -1.2523 0.0032
9 -7 1 -0.2438 0.0045
9 -7 2 0.3449 0.0002
9 -7 3 0.1036 -0.0095
9 -7 4 -0.2802 -0.0085
9 -7 5 -0.1927 0.0025
9 -7 6 0.1538 0.0048
9 -7 7 0.3134 0.0001
9 -7 8 0.2984 0.0051
9 -6 0 1.3984 -0.0072
9 -6 1 1.2885 -0.0075
9 -6 2 0.3812 -0.0073
9 -6 3 -0.1354 -0.0032
9 -6 4 0.1717 0.0056
9 -6 5 0.6226 0.0078
9 -6 6 0.5447 0.0026
9 -6 7 0.1283 0.0029
9 -6 8 -0.0916 0.0071
9 -6 9 -0.1062 0.0003
9 -6 10 -0.2437 -0.0137
9 -5 0 0.5006 -0.0012
9 -5 1 -0.6070 0.0052
9 -5 2 -0.8327 0.0060
9 -5 3 -0.2190 0.0078
9 -5 4 0.2710 0.0070
9 -5 5 -0.0026 -0.0005
9 -5 6 -0.6560 -0.0056
9 -5 7 -0.8410 -0.0036
9 -5 8 -0.3957 -0.0050
9 -5 9 0.0157 -0.0138
9 -5 10 0.0154 -0.0165
9 -5 11 0.0090 -0.0043
9 -4 0 -1.1376 0.0107
9 -4 1 -1.0101 0.0037
9 -4 2 -0.3500 0.0003
9 -4 3 0.0959 0.0005
9 -4 4 -0.0295 -0.0040
9 -4 5 -0.4553 -0.0074
9 -4 6 -0.4483 -0.0015
9 -4 7 0.2913 0.0041
9 -4 8 0.9599 -0.0003
9 -4 9 0.7149 -0.0039
9 -4 10 0.0200 0.0077
9 -4 11 -0.1672 0.0250
9 -4 12 0.0491 0.0253
9 -3 0 -0.6612 -0.0072
9 -3 1 -0.1256 -0.0081
9 -3 2 0.3712 -0.0015
9 -3 3 0.6400 -0.0011
9 -3 4 0.4656 -0.0024
9 -3 5 0.1431 0.0037
9 -3 6 0.3223 0.0083
9 -3 7 0.6881 0.0019
9 -3 8 0.2249 -0.0035
9 -3 9 -0.8222 0.0055
9 -3 10 -1.0570 0.0171
9 -3 11 -0.2597 0.0090
9 -3 12 0.3275 -0.0158
9 -3 13 0.1646 -0.0285
9 -2 0 0.2016 -0.0050
9 -2 1 0.7688 0.0039
9 -2 2 1.1893 0.0032
9 -2 3 0.9257 -0.0010
9 -2 4 -0.0366 0.0008
9 -2 5 -0.5495 0.0006
9 -2 6 -0.1241 -0.0068
9 -2 7 0.1150 -0.0096
9 -2 8 -0.3933 -0.0008
9 -2 9 -0.4683 0.0047
9 -2 10 0.5108 -0.0060
9 -2 11 1.2428 -0.0201
9 -2 12 0.7249 -0.0154
9 -2 13 -0.1562 0.0060
9 -1 0 1.0629 0.0069
9 -1 1 1.0058 0.0035
9 -1 2 0.4646 -0.0015
9 -1 3 -0.7667 0.0000
9 -1 4 -1.4466 -0.0008
9 -1 5 -0.6343 -0.0054
9 -1 6 0.4386 -0.0028
9 -1 7 0.3137 0.0059
9 -1 8 -0.2852 0.0061
9 -1 9 -0.0718 -0.0031
9 -1 10 0.3567 -0.0054
9 -1 11 -0.1677 0.0048
9 -1 12 -1.0787 0.0122
9 -1 13 -1.0819 0.0034
9 -1 14 -0.3020 -0.0122
9 0 0 -0.4671 0.0001
9 0 1 -0.6974 -0.0031
9 0 2 -1.3338 0.0010
9 0 3 -1.6327 -0.0001
9 0 4 -0.6376 -0.0035
9 0 5 0.6693 0.0019
9 0 6 0.5915 0.0089
9 0 7 -0.4864 0.0049
9 0 8 -0.8208 -0.0021
9 0 9 -0.2190 0.0010
9 0 10 0.0503 0.0068
9 0 11 -0.2594 0.0005
9 0 12 -0.1616 -0.0115
9 0 13 0.5573 -0.0095
9 0 14 0.9693 0.0090
9 0 15 0.6084 0.0237
9 1 0 -0.3750 -0.0056
9 1 1 -0.1952 0.0027
9 1 2 -0.2631 0.0001
9 1 3 0.3235 -0.0044
9 1 4 1.2293 0.0015
9 1 5 1.1862 0.0066
9 1 6 0.2263 0.0002
9 1 7 -0.2138 -0.0052
9 1 8 0.3960 -0.0003
9 1 9 0.9814 0.0017
9 1 10 0.7721 -0.0065
9 1 11 0.3431 -0.0083
9 1 12 0.3188 0.0073
9 1 13 0.3528 0.0222
9 1 14 -0.0250 0.0146
9 1 15 -0.4970 -0.0096
9 2 0 0.7080 0.0114
9 2 1 0.2564 0.0035
9 2 2 0.1556 -0.0038
9 2 3 0.5298 0.0016
9 2 4 0.6458 0.0047
9 2 5 0.1524 -0.0027
9 2 6 -0.3358 -0.0056
9 2 7 -0.2583 0.0005
9 2 8 0.0364 0.0006
9 2 9 -0.0530 -0.0061
9 2 10 -0.4402 -0.0031
9 2 11 -0.6150 0.0085
9 2 12 -0.4735 0.0069
9 2 13 -0.3289 -0.0114
9 2 14 -0.2859 -0.0230
9 2 15 -0.1401 -0.0118
9 3 0 -0.3544 -0.0064
9 3 1 -0.2888 -0.0098
9 3 2 0.0256 -0.0013
9 3 3 0.3060 0.0010
9 3 4 0.1959 -0.0047
9 3 5 -0.3134 -0.0025
9 3 6 -0.7406 0.0051
9 3 7 -0.6294 0.0025
9 3 8 -0.1447 -0.0043
9 3 9 0.1550 -0.0004
9 3 10 0.0875 0.0058
9 3 11 -0.0033 -0.0002
9 3 12 0.1326 -0.0068
9 3 13 0.3175 0.0038
9 3 14 0.3191 0.0206
9 3 15 0.1765 0.0200
9 3 16 0.0358 0.0013
9 4 0 0.9182 -0.0019
9 4 1 0.6910 0.0090
9 4 2 0.4070 0.0043
9 4 3 0.2038 -0.0027
9 4 4 -0.1954 0.0037
9 4 5 -0.6642 0.0096
9 4 6 -0.5221 0.0005
9 4 7 0.3351 -0.0080
9 4 8 0.9498 -0.0019
9 4 9 0.5763 0.0031
9 4 10 -0.2256 -0.0025
9 4 11 -0.4654 -0.0003
9 4 12 -0.1288 0.0126
9 4 13 0.0460 0.0078
9 4 14 -0.1947 -0.0227
9 4 15 -0.3945 -0.0443
9 4 16 -0.2465 -0.0318
9 5 0 -0.6566 0.0171
9 5 1 -1.2491 -0.0029
9 5 2 -1.0684 -0.0114
9 5 3 -0.7196 0.0019
9 5 4 -0.6378 0.0082
9 5 5 -0.4112 -0.0060
9 5 6 0.2452 -0.0132
9 5 7 0.6339 -0.0012
9 5 8 0.0536 0.0050
9 5 9 -0.9088 -0.0017
9 5 10 -1.0561 0.0027
9 5 11 -0.2962 0.0136
9 5 12 0.3100 -0.0024
9 5 13 0.1726 -0.0333
9 5 14 -0.1304 -0.0255
9 5 15 0.0177 0.0258
9 5 16 0.3414 0.0617
9 6 0 -1.2232 -0.0204
9 6 1 -0.3197 -0.0200
9 6 2 0.4665 0.0042
9 6 3 0.6653 0.0123
9 6 4 0.5313 -0.0051
9 6 5 0.4669 -0.0110
9 6 6 0.3828 0.0054
9 6 7 -0.0009 0.0114
9 6 8 -0.4455 0.0013
9 6 9 -0.3375 0.0052
9 6 10 0.3715 0.0168
9 6 11 0.9108 0.0002
9 6 12 0.7124 -0.0253
9 6 13 0.2066 -0.0038
9 6 14 0.0962 0.0495
9 6 15 0.2876 0.0570
9 6 16 0.2193 0.0033
9 7 0 1.1550 -0.0076
9 7 1 1.2004 0.0147
9 7 2 0.9788 0.0173
9 7 3 0.5974 -0.0034
9 7 4 0.1294 -0.0103
9 7 5 -0.1664 0.0050
9 7 6 -0.0748 0.0085
9 7 7 0.2107 -0.0047
9 7 8 0.3913 -0.0032
9 7 9 0.5030 0.0073
9 7 10 0.6222 -0.0087
9 7 11 0.5279 -0.0331
9 7 12 0.1430 -0.0139
9 7 13 -0.1580 0.0283
9 7 14 -0.1425 0.0198
9 7 15 -0.0919 -0.0393
9 7 16 -0.2004 -0.0689
9 8 0 -0.2799 0.0079
9 8 1 -0.2556 0.0088
9 8 2 -0.1688 -0.0048
9 8 3 -0.5106 -0.0089
9 8 4 -0.8576 0.0027
9 8 5 -0.4531 0.0050
9 8 6 0.3307 -0.0058
9 8 7 0.4390 -0.0047
9 8 8 -0.1209 0.0050
9 8 9 -0.3908 -0.0057
9 8 10 -0.1731 -0.0233
9 8 11 -0.1822 -0.0060
9 8 12 -0.5860 0.0290
9 8 13 -0.7714 0.0219
9 8 14 -0.5193 -0.0225
9 8 15 -0.2410 -0.0354
9 8 16 -0.1301 0.0036
9 9 1 0.1434 0.0015
9 9 2 -0.2655 -0.0026
9 9 3 -0.7659 -0.0001
9 9 4 -0.3502 0.0008
9 9 5 0.5402 -0.0032
9 9 6 0.4832 -0.0006
9 9 7 -0.5361 0.0066
9 9 8 -1.0353 0.0016
9 9 9 -0.5139 -0.0078
9 9 10 -0.1147 0.0041
9 9 11 -0.4724 0.0266
9 9 12 -0.7565 0.0215
9 9 13 -0.3358 -0.0078
9 9 14 0.2250 -0.0152
9 9 15 0.3231 0.0111
9 10 3 0.1107 -0.0053
9 10 4 0.7907 -0.0008
9 10 5 0.5786 0.0029
9 10 6 -0.4252 0.0044
9 10 7 -0.7655 0.0009
9 10 8 0.0306 -0.0032
9 10 9 0.7136 0.0015
9 10 10 0.4615 0.0106
9 10 11 0.0844 0.0081
9 10 12 0.3788 -0.0054
9 10 13 0.8266 -0.0111
9 10 14 0.7196 -0.0027
9 11 5 -0.3530 0.0017
9 11 6 -0.3099 -0.0022
9 11 7 0.4270 -0.0023
9 11 8 0.9028 -0.0013
9 11 9 0.5532 -0.0009
9 11 10 0.0533 -0.0012
9 11 11 0.0918 -0.0039
9 11 12 0.3261 -0.0105
9 11 13 0.2021 -0.0166
10 -8 0 -0.2020 0.0044
10 -8 1 -0.5160 -0.0066
10 -7 0 -0.6028 -0.0043
10 -7 1 -0.0059 -0.0091
10 -7 2 0.2773 0.0010
10 -7 3 0.0522 0.0045
10 -7 4 -0.2520 -0.0020
10 -7 5 -0.2204 -0.0067
10 -6 0 0.8635 -0.0223
10 -6 1 0.6321 -0.0065
10 -6 2 0.1387 0.0036
10 -6 3 -0.0750 -0.0048
10 -6 4 0.1287 -0.0110
10 -6 5 0.4118 -0.0052
10 -6 6 0.4056 0.0028
10 -6 7 0.1188 0.0087
10 -5 0 -0.0562 0.0098
10 -5 1 -0.3946 0.0212
10 -5 2 -0.3422 0.0063
10 -5 3 -0.0781 -0.0033
10 -5 4 0.0831 0.0064
10 -5 5 -0.0511 0.0144
10 -5 6 -0.3982 0.0099
10 -5 7 -0.5684 0.0031
10 -5 8 -0.3034 -0.0027
10 -4 0 -0.4248 0.0254
10 -4 1 -0.3337 0.0006
10 -4 2 -0.2659 -0.0100
10 -4 3 -0.1664 0.0042
10 -4 4 -0.0573 0.0115
10 -4 5 -0.1281 0.0002
10 -4 6 -0.2035 -0.0092
10 -4 7 0.1261 -0.0083
10 -4 8 0.6095 -0.0086
10 -4 9 0.5421 -0.0090
10 -3 0 -0.2509 -0.0217
10 -3 1 -0.3409 -0.0250
10 -3 2 -0.0396 -0.0026
10 -3 3 0.4924 0.0056
10 -3 4 0.5664 -0.0077
10 -3 5 0.1088 -0.0144
10 -3 6 -0.0581 -0.0058
10 -3 7 0.2761 0.0016
10 -3 8 0.2407 0.0043
10 -3 9 -0.4214 0.0124
10 -3 10 -0.7289 0.0200
10 -2 0 -0.1725 -0.0205
10 -2 1 0.4469 0.0071
10 -2 2 1.1044 0.0123
10 -2 3 0.9533 -0.0037
10 -2 4 -0.0391 -0.0090
10 -2 5 -0.6048 0.0016
10 -2 6 -0.0679 0.0090
10 -2 7 0.4801 0.0078
10 -2 8 0.1089 0.0054
10 -2 9 -0.3319 0.0003
10 -2 10 0.1021 -0.0112
10 -2 11 0.6965 -0.0185
10 -1 0 0.8817 0.0295
10 -1 1 0.9608 0.0249
10 -1 2 0.3681 0.0045
10 -1 3 -0.7916 -0.0010
10 -1 4 -1.3054 0.0066
10 -1 5 -0.4639 0.0092
10 -1 6 0.5150 0.0033
10 -1 7 0.2249 -0.0049
10 -1 8 -0.6659 -0.0123
10 -1 9 -0.6588 -0.0134
10 -1 10 0.0304 -0.0037
10 -1 11 0.1092 0.0078
10 -1 12 -0.4363 0.0064
10 0 0 -0.4428 0.0075
10 0 1 -0.8520 -0.0136
10 0 2 -1.3351 -0.0135
10 0 3 -1.3220 -0.0048
10 0 4 -0.3776 -0.0027
10 0 5 0.5907 -0.0050
10 0 6 0.3431 -0.0077
10 0 7 -0.6330 -0.0075
10 0 8 -0.7330 0.0022
10 0 9 0.2037 0.0171
10 0 10 0.7451 0.0179
10 0 11 0.3010 0.0002
10 0 12 -0.1330 -0.0118
10 1 0 -0.4178 -0.0303
10 1 1 -0.0533 -0.0143
10 1 2 0.2231 -0.0019
10 1 3 0.6828 0.0001
10 1 4 1.1210 0.0007
10 1 5 0.9131 0.0016
10 1 6 0.2153 0.0029
10 1 7 0.0486 0.0106
10 1 8 0.6817 0.0171
10 1 9 1.0524 0.0052
10 1 10 0.4512 -0.0155
10 1 11 -0.3363 -0.0144
10 1 12 -0.3631 0.0092
10 1 13 0.0409 0.0199
10 2 0 0.7769 0.0176
10 2 1 0.6366 0.0184
10 2 2 0.3364 0.0097
10 2 3 0.2133 0.0057
10 2 4 0.1841 0.0031
10 2 5 -0.0079 -0.0000
10 2 6 -0.2214 0.0027
10 2 7 -0.1808 0.0031
10 2 8 -0.1082 -0.0112
10 2 9 -0.3793 -0.0241
10 2 10 -0.7226 -0.0115
10 2 11 -0.5572 0.0099
10 2 12 -0.0079 0.0054
10 2 13 0.2473 -0.0171
10 3 0 -0.0515 0.0030
10 3 1 -0.3583 -0.0060
10 3 2 -0.4902 -0.0045
10 3 3 -0.2206 -0.0044
10 3 4 0.0470 -0.0052
10 3 5 -0.1404 0.0012
10 3 6 -0.5322 0.0038
10 3 7 -0.5736 -0.0075
10 3 8 -0.2495 -0.0128
10 3 9 0.0459 0.0040
10 3 10 0.1797 0.0179
10 3 11 0.2625 0.0060
10 3 12 0.2507 -0.0062
10 3 13 0.0762 0.0095
10 3 14 -0.0828 0.0277
10 4 0 0.3115 -0.0065
10 4 1 -0.0023 0.0048
10 4 2 0.0763 0.0017
10 4 3 0.3516 -0.0016
10 4 4 0.1824 0.0067
10 4 5 -0.3463 0.0089
10 4 6 -0.4320 -0.0048
10 4 7 0.1485 -0.0091
10 4 8 0.6403 0.0075
10 4 9 0.4518 0.0148
10 4 10 -0.0696 -0.0006
10 4 11 -0.3090 -0.0057
10 4 12 -0.2068 0.0111
10 4 13 -0.0782 0.0088
10 4 14 -0.0593 -0.0282
10 5 0 -0.6008 0.0163
10 5 1 -0.6297 -0.0039
10 5 2 -0.2375 -0.0131
10 5 3 -0.0985 -0.0005
10 5 4 -0.3521 0.0042
10 5 5 -0.3853 -0.0102
10 5 6 0.0833 -0.0128
10 5 7 0.4577 0.0056
10 5 8 0.1818 0.0101
10 5 9 -0.3887 -0.0066
10 5 10 -0.5173 -0.0067
10 5 11 -0.1192 0.0115
10 5 12 0.2423 0.0023
10 5 13 0.2146 -0.0310
10 5 14 0.0279 -0.0241
10 6 1 0.1008 -0.0205
10 6 2 0.3268 0.0033
10 6 3 0.2097 0.0127
10 6 4 0.1008 -0.0023
10 6 5 0.1830 -0.0062
10 6 6 0.2570 0.0100
10 6 7 0.1205 0.0110
10 6 8 -0.1096 -0.0066
10 6 9 -0.1406 -0.0035
10 6 10 0.1075 0.0165
10 6 11 0.3558 0.0054
10 6 12 0.3097 -0.0254
10 6 13 0.0686 -0.0109
10 6 14 -0.0382 0.0423
10 7 2 0.3147 0.0203
10 7 3 0.2663 0.0009
10 7 4 0.1173 -0.0071
10 7 5 -0.0483 0.0039
10 7 6 0.0233 0.0035
10 7 7 0.2249 -0.0103
10 7 8 0.2195 -0.0046
10 7 9 0.0671 0.0133
10 7 10 0.0888 -0.0007
10 7 11 0.2233 -0.0321
10 7 12 0.1654 -0.0194
10 7 13 -0.0294 0.0263
10 8 4 -0.4509 -0.0014
10 8 5 -0.2863 0.0013
10 8 6 0.2130 -0.0046
10 8 7 0.2381 0.0019
10 8 8 -0.2449 0.0132
10 8 9 -0.4213 -0.0012
10 8 10 -0.0777 -0.0257
10 8 11 0.1017 -0.0111
10 8 12 -0.1789 0.0304
10 9 6 0.2637 0.0037
10 9 7 -0.3461 0.0068
10 9 8 -0.6399 -0.0041
10 9 9 -0.2128 -0.0161
10 9 10 0.1466 -0.0007
10 9 11 -0.0966 0.0294
11 -3 1 -0.2481 -0.0300
11 -3 2 -0.1971 -0.0047
11 -3 3 0.1414 0.0077
11 -3 4 0.2307 -0.0068
11 -3 5 -0.0821 -0.0175
11 -2 1 0.0503 0.0057
11 -2 2 0.4562 0.0147
11 -2 3 0.4534 -0.0024
11 -2 4 -0.0049 -0.0113
11 -2 5 -0.2239 -0.0002
11 -2 6 0.1696 0.0114
11 -2 7 0.5140 0.0109
11 -1 1 0.4225 0.0318
11 -1 2 0.2175 0.0085
11 -1 3 -0.2675 -0.0013
11 -1 4 -0.4916 0.0060
11 -1 5 -0.1366 0.0118
11 -1 6 0.2260 0.0059
11 -1 7 -0.0708 -0.0074
11 -1 8 -0.6224 -0.0175
11 0 1 -0.3415 -0.0167
11 0 2 -0.5228 -0.0183
11 0 3 -0.5605 -0.0083
11 0 4 -0.2831 -0.0022
11 0 5 0.0524 -0.0037
11 0 6 -0.0265 -0.0099
11 0 7 -0.3655 -0.0108
11 0 8 -0.2687 0.0040
11 0 9 0.3262 0.0237
11 1 1 0.1132 -0.0166
11 1 2 0.2052 -0.0025
11 1 3 0.2506 0.0020
11 1 4 0.3797 0.0026
11 1 5 0.4583 0.0000
11 1 6 0.3431 0.0003
11 1 7 0.2726 0.0120
11 1 8 0.4466 0.0216
11 1 9 0.5067 0.0064
11 2 2 0.0705 0.0109
11 2 3 -0.0575 0.0064
11 2 4 0.1097 0.0015
11 2 5 0.2325 -0.0018
11 2 6 0.0631 0.0044
11 2 7 -0.1540 0.0071
11 2 8 -0.2021 -0.0108
11 2 9 -0.2377 -0.0288
11 3 3 -0.1729 -0.0027
11 3 4 0.1491 -0.0037
11 3 5 0.0116 0.0044
11 3 6 -0.4136 0.0074
11 3 7 -0.5181 -0.0082
11 3 8 -0.2281 -0.0186
11 3 9 0.0127 -0.0002
11 3 10 0.0250 0.0205
11 4 4 0.2101 0.0049
11 4 5 -0.2469 0.0070
11 4 6 -0.4069 -0.0089
11 4 7 -0.0335 -0.0155
11 4 8 0.3287 0.0052
11 4 9 0.2489 0.0213
11 5 6 0.0127 -0.0134
11 5 7 0.3495 0.0086
11 5 8 0.3140 0.0201
0 0 0 0.0 0.0
;
_shelx_fab_checksum              73728
_olex2_submission_special_instructions 'No special instructions were received'
_oxdiff_exptl_absorpt_empirical_details 
;
Empirical correction (ABSPACK) includes:
- Absorption correction using spherical harmonics
- Frame scaling
;
_oxdiff_exptl_absorpt_empirical_full_max 4.066
_oxdiff_exptl_absorpt_empirical_full_min 0.717
# start Validation Reply Form
_vrf_PLAT220_1                   
;
PROBLEM: NonSolvent   Resd 1 Cl   Ueq(max)/Ueq(min) Range        8.7 Ratio 
RESPONSE: The chlorine atom showing a high Ueq ratio is located in a region 
affected by positional disorder. Ellipsoids indicate minor unresolved disorder 
or residual absorption effects.Refinement attempts splitting did lead to 
chemically meaningful improvements. The ADP value is still reasonable for 
this atom type and its environment. Therefore, the model is considered 
satisfactory.
;
_vrf_PLAT242_1                   
;
PROBLEM: Low   MainResAtom  Ueq as Compared to Neighbours        C18 Check 
RESPONSE: The carbon atom C18 displays a slightly lower Ueq value compared 
to its neighbors. Inspection of electron density maps indicates no disorder
at this site and the geometry is chemically reasonable. The lower Ueq is 
attributed to local refinement effects and the relatively weak high-angle data. 
Further restraints did not improve the model. The current refinement adequately 
represents the structure.
;
# end Validation Reply Form
